# Supplementary material for: 3-(3-Chloro­anilino)-1-(3,5-dimethyl-1H-pyrazol-1-yl)propan-1-one
Source: Acta Crystallogr Sect E Struct Rep Online. 2009 May 7;65(Pt 6):o1231. doi: 10.1107/S1600536809016250 (PMC2969777; doi:10.1107/S1600536809016250)
Supplement: Supplementary file 2 [file e-65-o1231-Isup2.hkl]

# 
# h,k,l, Fc-squared, Fo-squared, sigma(Fo-squared) and status flag 
# 
data_I
_shelx_title ' sa18 in P21/c' 
_shelx_refln_list_code          4 
_shelx_F_calc_maximum      222.92 
_exptl_crystal_F_000       584.00 
_reflns_d_resolution_high  0.8214 
 
loop_ 
 _symmetry_equiv_pos_as_xyz 
 'x, y, z' 
 '-x, y+1/2, -z+1/2' 
 '-x, -y, -z' 
 'x, -y-1/2, z-1/2' 
 
_cell_length_a    14.5389 
_cell_length_b     7.8731 
_cell_length_c    12.1411 
_cell_angle_alpha  90.000 
_cell_angle_beta  102.566 
_cell_angle_gamma  90.000 
 
_shelx_F_squared_multiplier     1.000 
 
loop_ 
 _refln_index_h 
 _refln_index_k 
 _refln_index_l 
 _refln_F_squared_calc 
 _refln_F_squared_meas 
 _refln_F_squared_sigma 
 _refln_observed_status 
   7   0   0      107.69      130.56      7.01 o 
   8   0   0       84.43       87.96      6.71 o 
   9   0   0      272.04      250.40      7.11 o 
  10   0   0      176.02      169.85      6.06 o 
  11   0   0     1114.86     1213.58     34.57 o 
  12   0   0      688.61      766.52     22.07 o 
  13   0   0      113.40      118.40      4.55 o 
  14   0   0      144.95      124.43      4.16 o 
  15   0   0      265.03      251.27      5.37 o 
  16   0   0      330.90      350.98     10.09 o 
  17   0   0       77.23       55.81      4.71 o 
   2   1   0      658.55      574.51      8.70 o 
   3   1   0      441.67      385.02      6.98 o 
   4   1   0     1103.57      979.19     34.77 o 
   5   1   0      106.06      116.21      4.65 o 
   6   1   0     1199.17     1173.66     11.94 o 
   7   1   0      703.77      829.83      9.60 o 
   8   1   0     4097.76     4126.66     47.23 o 
   9   1   0      168.51      163.97      3.73 o 
  10   1   0     1547.31     1545.67      9.95 o 
  11   1   0      207.28      218.25      4.97 o 
  12   1   0     1735.74     1818.12     11.75 o 
  13   1   0     1008.48      981.10      8.46 o 
  14   1   0       52.54       66.98      3.47 o 
  15   1   0        4.33        4.29      2.49 o 
  16   1   0       21.35       20.76      2.69 o 
  17   1   0      225.85      254.18      6.92 o 
   0   2   0     6218.12     6144.15     63.57 o 
   1   2   0      161.63      148.59     12.33 o 
   2   2   0     7479.77     6829.17    249.49 o 
   3   2   0      170.21      165.06      5.85 o 
   4   2   0      576.96      544.79      9.20 o 
   5   2   0      888.18      909.16     26.06 o 
   6   2   0     2046.86     2213.87     98.96 o 
   7   2   0       33.58       22.50      2.53 o 
   8   2   0      337.85      327.97      6.08 o 
   9   2   0       39.76       36.74      3.02 o 
  10   2   0      675.68      696.40     12.28 o 
  11   2   0      521.45      550.65      7.29 o 
  12   2   0        0.21        3.36      2.79 o 
  13   2   0       67.37       76.76      3.25 o 
  14   2   0       63.19       57.10      3.24 o 
  15   2   0       73.73       61.71      3.74 o 
  16   2   0      194.16      197.34      4.52 o 
   1   3   0       11.08       10.68      3.14 o 
   2   3   0      481.53      459.48     17.45 o 
   3   3   0      140.98      122.53      4.54 o 
   4   3   0       19.93       15.15      2.74 o 
   5   3   0      803.48      850.29     24.08 o 
   6   3   0     1659.12     1834.10     34.11 o 
   7   3   0      326.54      349.84     25.13 o 
   8   3   0       59.30       49.06      3.85 o 
   9   3   0       19.11       28.79      3.55 o 
  10   3   0       26.14       21.49      5.47 o 
  11   3   0      408.63      387.54      6.42 o 
  12   3   0        3.51        6.24      3.92 o 
  13   3   0       30.18       36.78      4.70 o 
  14   3   0       81.99       87.62      4.69 o 
  15   3   0       96.59       87.37      4.85 o 
  16   3   0       31.26       39.36      3.04 o 
   0   4   0      429.06      457.13     12.31 o 
   1   4   0      113.59       88.53      6.11 o 
   2   4   0       36.49       42.35      3.92 o 
   3   4   0        0.92        3.28      4.15 o 
   4   4   0      752.14      872.21     33.25 o 
   5   4   0      160.54      167.62      5.42 o 
   6   4   0      397.30      493.51     42.54 o 
   7   4   0      222.83      232.49     10.35 o 
   8   4   0      186.69      181.22      5.91 o 
   9   4   0        7.33        8.12      3.76 o 
  10   4   0        8.48       11.31      4.03 o 
  11   4   0       24.67       29.26      3.64 o 
  12   4   0      284.46      270.81      7.35 o 
  13   4   0        8.78       11.60      3.62 o 
  14   4   0      293.60      282.02     10.90 o 
  15   4   0       10.70       11.10      2.91 o 
   1   5   0       87.11       80.90      4.64 o 
   2   5   0       98.79       82.01      4.94 o 
   3   5   0       14.09        6.12      3.28 o 
   4   5   0        5.55        8.52      3.37 o 
   5   5   0      112.90      114.65      4.32 o 
   6   5   0      120.70      129.45      3.91 o 
   7   5   0       41.20       40.57      2.90 o 
   8   5   0      177.47      189.68      4.38 o 
   9   5   0      116.86      125.54      5.03 o 
  10   5   0       43.28       43.74      3.38 o 
  11   5   0       35.56       33.31      2.76 o 
  12   5   0      262.34      235.11      3.94 o 
  13   5   0       10.59        9.89      3.13 o 
  14   5   0        1.12        0.78      3.52 o 
   0   6   0      881.01      940.12     15.72 o 
   1   6   0       15.76       21.57      4.07 o 
   2   6   0      140.68      156.88      6.97 o 
   3   6   0       99.81      110.26      5.69 o 
   4   6   0        0.73        0.86      3.43 o 
   5   6   0       98.79       99.95      4.46 o 
   6   6   0      474.29      471.62     11.71 o 
   7   6   0        0.20        1.23      3.15 o 
   8   6   0       26.40       29.13      2.84 o 
   9   6   0      101.29      105.76      4.50 o 
  10   6   0        2.73        3.77      4.03 o 
  11   6   0      541.96      534.30     16.48 o 
  12   6   0        0.86       -2.36      3.06 o 
  13   6   0        1.50       -0.01      4.72 o 
   1   7   0      153.75      152.49      5.90 o 
   2   7   0       20.10       19.91      4.64 o 
   3   7   0      123.80      119.56      4.99 o 
   4   7   0       13.00       12.55      2.91 o 
   5   7   0       51.12       56.53      4.40 o 
   6   7   0      166.61      166.75      4.53 o 
   7   7   0       25.56       27.31      3.92 o 
   8   7   0        1.99        2.75      3.06 o 
   9   7   0      285.29      292.15     19.25 o 
  10   7   0       44.32       43.16      3.60 o 
  11   7   0       88.36       92.16      4.99 o 
   0   8   0      125.02      123.39      7.79 o 
   1   8   0      370.65      364.85      6.37 o 
   2   8   0       27.17       23.78      4.09 o 
   3   8   0        1.20        1.28      2.52 o 
   4   8   0       78.04       73.46      3.54 o 
   5   8   0       72.33       75.73      4.60 o 
   6   8   0       33.75       34.88      3.71 o 
   7   8   0      117.29      110.09      4.35 o 
   8   8   0        4.92        8.30      3.42 o 
   9   8   0       16.18       15.52      2.87 o 
   1   9   0       13.27       10.39      3.19 o 
   2   9   0        6.78        3.81      3.53 o 
   3   9   0       97.56       87.03      3.94 o 
   4   9   0      100.86       95.73      4.15 o 
   5   9   0       16.28       16.63      3.40 o 
 -17   1   1        1.83        2.60      2.57 o 
 -16   1   1       38.70       46.69      2.68 o 
 -15   1   1      103.64       99.17      3.11 o 
 -14   1   1      312.72      323.49      4.62 o 
 -13   1   1       27.46       28.98      2.61 o 
 -12   1   1       86.36       89.33      3.24 o 
 -11   1   1      376.81      397.19      4.85 o 
 -10   1   1       53.62       60.84      2.80 o 
  -9   1   1      317.43      316.68      4.73 o 
  -8   1   1      766.20      885.24      7.46 o 
  -7   1   1        3.41        2.93      2.38 o 
  -6   1   1     1362.08     1453.49     34.29 o 
  -5   1   1     1369.47     1355.40      9.10 o 
  -4   1   1       37.50       31.34      2.71 o 
  -3   1   1        1.30        3.05      2.12 o 
  -2   1   1       10.94        8.49      2.38 o 
   1   1   1        0.15        4.01      3.46 o 
   2   1   1       80.68       73.07      5.37 o 
   3   1   1        7.90       15.33      3.89 o 
   4   1   1      195.26      198.21      7.06 o 
   5   1   1      495.55      529.56     12.06 o 
   6   1   1       24.52       19.21      4.69 o 
   7   1   1     1748.89     1907.38     21.70 o 
   8   1   1       59.69       69.30      3.93 o 
   9   1   1       76.05       59.01      3.95 o 
  10   1   1       35.76       37.81      3.35 o 
  11   1   1     1471.18     1487.57     54.92 o 
  12   1   1      422.36      428.70      5.42 o 
  13   1   1      263.64      262.65      5.82 o 
  14   1   1      109.59      111.00      2.64 o 
  15   1   1        1.17        1.90      2.33 o 
  16   1   1        1.57        3.97      2.29 o 
 -17   2   1       61.10       67.05      3.63 o 
 -16   2   1       12.03        8.06      3.39 o 
 -15   2   1      265.96      247.99      4.67 o 
 -14   2   1      106.27      104.81      3.49 o 
 -13   2   1        3.17       12.81      3.19 o 
 -12   2   1      265.89      269.47      4.52 o 
 -11   2   1       34.70       37.23      3.18 o 
 -10   2   1       23.80       27.31      2.59 o 
  -9   2   1      162.74      143.64      3.44 o 
  -8   2   1        0.44        3.25      2.37 o 
  -7   2   1     1105.81     1000.74     33.49 o 
  -6   2   1      961.44      993.98     13.80 o 
  -5   2   1      313.00      353.05      4.61 o 
  -4   2   1      125.14      133.20      3.20 o 
  -3   2   1      808.76      723.67      8.79 o 
  -2   2   1     1767.47     1730.81     73.64 o 
  -1   2   1    49691.20    52915.71    266.56 o 
   0   2   1     3448.71     3262.62     50.61 o 
   1   2   1     7809.02     7445.80    352.26 o 
   2   2   1       49.23       49.88      6.71 o 
   3   2   1     1196.02     1059.84     16.55 o 
   4   2   1       79.85      102.88      4.59 o 
   5   2   1     1220.94     1197.04     34.20 o 
   6   2   1       88.21       96.03      4.69 o 
   7   2   1      141.51      134.85      4.89 o 
   8   2   1       92.04       95.02      4.29 o 
   9   2   1        4.19        3.35      3.46 o 
  10   2   1      879.71      954.99     30.03 o 
  11   2   1      118.93      131.18      4.83 o 
  12   2   1       34.40       43.65      4.15 o 
  13   2   1      223.97      213.92      5.98 o 
  14   2   1      439.02      398.03      9.89 o 
  15   2   1       98.29       98.88      2.85 o 
  16   2   1       62.71       64.90      3.12 o 
 -16   3   1       34.54       40.89      3.33 o 
 -15   3   1       45.07       51.20      2.95 o 
 -14   3   1      339.82      353.32      6.10 o 
 -13   3   1      805.60      799.04     16.66 o 
 -12   3   1        6.00        7.22      2.79 o 
 -11   3   1     1071.71     1086.19     23.57 o 
 -10   3   1      213.52      207.67      3.91 o 
  -9   3   1     1225.29     1249.33     16.81 o 
  -8   3   1       87.24      114.53      2.71 o 
  -7   3   1       20.50       31.20      2.64 o 
  -6   3   1        8.16        7.28      2.93 o 
  -5   3   1      597.33      610.55      7.25 o 
  -4   3   1      137.03      113.84      3.75 o 
  -3   3   1      651.83      621.53     15.73 o 
  -2   3   1      575.55      531.47     20.42 o 
  -1   3   1       12.17       11.88      3.63 o 
   0   3   1        8.93        3.67      2.96 o 
   1   3   1      631.71      566.32      9.02 o 
   2   3   1      679.97      585.86     10.38 o 
   3   3   1      287.11      275.58      8.42 o 
   4   3   1       29.22       29.61      3.78 o 
   5   3   1      787.97      748.79     26.41 o 
   6   3   1      183.88      170.05      3.73 o 
   7   3   1     1075.91     1168.57     36.50 o 
   8   3   1      502.40      510.92     18.84 o 
   9   3   1        0.01        0.77      3.19 o 
  10   3   1      308.50      298.74      7.15 o 
  11   3   1     1680.97     1606.48     16.60 o 
  12   3   1      223.13      209.27      4.56 o 
  13   3   1        0.07       -0.83      2.83 o 
  14   3   1       20.65       18.47      3.10 o 
  15   3   1        2.80        4.27      2.98 o 
  16   3   1      168.34      172.11      5.67 o 
 -15   4   1       17.94       19.26      4.11 o 
 -14   4   1      138.23      147.17      5.22 o 
 -13   4   1       95.05       88.80      4.21 o 
 -12   4   1     1138.92     1130.38     24.54 o 
 -11   4   1       18.13       27.58      4.46 o 
 -10   4   1      335.12      359.30     14.14 o 
  -9   4   1       64.03       55.55      3.01 o 
  -8   4   1      139.69      132.59      3.44 o 
  -7   4   1     1686.76     1862.45     75.15 o 
  -6   4   1      618.90      632.64     14.14 o 
  -5   4   1      128.70      138.05      4.85 o 
  -4   4   1       55.52       65.39      3.85 o 
  -3   4   1      371.98      365.87      9.03 o 
  -2   4   1      164.84      210.45     19.03 o 
  -1   4   1     5506.90     5390.06     43.11 o 
   0   4   1     1880.91     1921.39     62.25 o 
   1   4   1       57.06       56.34      4.25 o 
   2   4   1      190.99      210.69      7.82 o 
   3   4   1     1161.85     1209.05     15.43 o 
   4   4   1      755.54      694.71     11.70 o 
   5   4   1     1936.46     1990.09    141.91 o 
   6   4   1        0.03        2.62      3.01 o 
   7   4   1       30.25       35.40      3.62 o 
   8   4   1      182.88      186.20      6.00 o 
   9   4   1      561.05      589.91     18.96 o 
  10   4   1      337.86      349.68      4.67 o 
  11   4   1       11.94       11.13      3.76 o 
  12   4   1       31.99       33.45      3.36 o 
  13   4   1       43.41       37.55      3.02 o 
  14   4   1      243.72      230.55      7.23 o 
  15   4   1      116.96      114.44      3.61 o 
 -14   5   1        4.05        2.79      4.03 o 
 -13   5   1      226.88      218.51      6.29 o 
 -12   5   1      114.28      109.05      5.49 o 
 -11   5   1       56.89       60.61      3.18 o 
 -10   5   1      599.23      616.99     35.64 o 
  -9   5   1      281.32      283.23     11.13 o 
  -8   5   1        8.84        7.79      2.78 o 
  -7   5   1      236.63      234.18      7.10 o 
  -6   5   1      215.00      229.73      7.65 o 
  -5   5   1      280.77      279.25      8.64 o 
  -4   5   1      560.26      531.83      7.94 o 
  -3   5   1      248.44      255.84      6.02 o 
  -2   5   1        4.22        4.77      3.61 o 
  -1   5   1      235.98      227.69      7.43 o 
   0   5   1      499.52      472.78     15.05 o 
   1   5   1       59.80       53.96      3.95 o 
   2   5   1      223.51      192.32      5.51 o 
   3   5   1        2.05        2.44      3.71 o 
   4   5   1      151.76      167.28      7.04 o 
   5   5   1     1573.21     1657.84     60.13 o 
   6   5   1      459.19      478.37     12.02 o 
   7   5   1        7.56       11.52      3.02 o 
   8   5   1       58.21       62.05      4.02 o 
   9   5   1       13.89       11.77      3.21 o 
  10   5   1        4.10        4.78      3.29 o 
  11   5   1      495.48      494.19     40.23 o 
  12   5   1      215.34      192.30      7.53 o 
  13   5   1       88.42       94.14      3.93 o 
  14   5   1        9.52       11.40      3.88 o 
 -13   6   1      164.26      144.59      4.10 o 
 -12   6   1       26.59       25.50      5.04 o 
 -11   6   1        6.11       12.95      4.13 o 
 -10   6   1       47.54       51.38      3.54 o 
  -9   6   1        3.38        3.33      2.58 o 
  -8   6   1      362.14      367.22     28.00 o 
  -7   6   1      321.84      339.10     20.49 o 
  -6   6   1      225.32      229.77      5.45 o 
  -5   6   1       45.81       49.74      3.23 o 
  -4   6   1        1.80        1.97      3.24 o 
  -3   6   1       41.75       45.41      3.18 o 
  -2   6   1      812.75      838.76     10.30 o 
  -1   6   1      179.76      183.72      5.86 o 
   0   6   1      147.89      139.32      4.92 o 
   1   6   1       57.62       54.35      3.68 o 
   2   6   1       19.32       12.21      3.54 o 
   3   6   1       64.69       65.39      4.31 o 
   4   6   1      227.55      247.32      8.05 o 
   5   6   1      392.56      398.95      5.79 o 
   6   6   1      183.23      183.28      4.79 o 
   7   6   1      175.53      167.35      7.90 o 
   8   6   1       52.52       52.93      4.11 o 
   9   6   1       73.61       71.32      3.66 o 
  10   6   1       55.13       61.11      4.46 o 
  11   6   1      151.35      150.07     16.91 o 
  12   6   1       11.78       13.54      3.55 o 
  13   6   1      179.00      161.57      4.70 o 
 -11   7   1       18.21       19.03      3.21 o 
 -10   7   1       41.76       44.90      3.35 o 
  -9   7   1      139.18      136.23      6.96 o 
  -8   7   1       81.62       75.20      3.41 o 
  -7   7   1      346.43      317.82      6.28 o 
  -6   7   1       26.37       28.51      3.56 o 
  -5   7   1      199.07      210.84      8.84 o 
  -4   7   1       36.08       35.55      3.12 o 
  -3   7   1       16.09       16.76      2.97 o 
  -2   7   1       18.96       19.65      3.48 o 
  -1   7   1        5.71        6.71      3.34 o 
   0   7   1        0.02        1.89      3.37 o 
   1   7   1        2.21        2.25      3.63 o 
   2   7   1      213.10      212.35      5.27 o 
   3   7   1       38.34       38.27      5.01 o 
   4   7   1       53.17       51.03      6.16 o 
   5   7   1      302.56      310.33     15.76 o 
   6   7   1        0.02        2.75      3.83 o 
   7   7   1       34.29       30.17      4.17 o 
   8   7   1      130.15      127.75      5.10 o 
   9   7   1       27.05       27.86      3.53 o 
  10   7   1      150.18      147.18      6.03 o 
  11   7   1      124.37      133.89     17.13 o 
  -9   8   1        1.93        1.91      3.17 o 
  -8   8   1       36.17       37.27      3.17 o 
  -7   8   1       63.53       65.94      3.27 o 
  -6   8   1       17.11       17.21      2.84 o 
  -5   8   1       13.36       11.11      2.81 o 
  -4   8   1        0.47        2.25      2.67 o 
  -3   8   1       31.40       31.94      2.98 o 
  -2   8   1       50.23       49.97      3.83 o 
  -1   8   1      138.65      125.65      4.38 o 
   0   8   1      111.00      116.17      4.41 o 
   1   8   1       13.76       14.27      3.93 o 
   2   8   1       85.95       85.56      5.14 o 
   3   8   1       14.51        8.86      4.46 o 
   4   8   1        0.56        1.96      3.09 o 
   5   8   1       35.38       40.27      4.15 o 
   6   8   1       20.98       20.11      4.85 o 
   7   8   1       10.74       11.17      4.12 o 
   8   8   1       39.24       34.18      5.26 o 
   9   8   1        0.57        4.10      3.83 o 
  -5   9   1       24.16       19.72      3.83 o 
  -4   9   1        5.35        3.97      2.74 o 
  -3   9   1        0.01        1.53      2.64 o 
  -2   9   1        0.51        1.88      3.02 o 
  -1   9   1        5.38        4.76      3.91 o 
   0   9   1        4.66        6.02      4.24 o 
   1   9   1       23.77       28.81      4.26 o 
   2   9   1        4.68        4.07      4.59 o 
   3   9   1        2.85        1.58      3.05 o 
   4   9   1        7.27        7.74      3.18 o 
   5   9   1        0.21        4.22      5.26 o 
 -17   0   2        2.21        5.27      3.10 o 
 -16   0   2      563.71      593.68      9.21 o 
 -15   0   2      364.94      346.31      6.31 o 
 -14   0   2        1.66        2.99      3.06 o 
 -13   0   2      275.55      252.48     12.83 o 
 -12   0   2       45.44       55.82      5.63 o 
 -11   0   2        8.57        6.51      3.61 o 
 -10   0   2     1084.74     1079.90     13.58 o 
  -9   0   2      494.15      418.36      9.24 o 
  -8   0   2      883.53      803.57     12.37 o 
  -7   0   2     3632.30     4096.54     30.46 o 
  -6   0   2        6.34        3.49      3.60 o 
  -5   0   2      995.35      953.79     10.57 o 
  -4   0   2    12329.58    12221.33     52.72 o 
  -3   0   2    12203.32    11927.83    244.53 o 
  -2   0   2    11442.77    11256.60    135.41 o 
  -1   0   2     4210.69     3856.25     43.75 o 
   0   0   2    18214.38    18440.62    117.89 o 
   1   0   2     5788.02     5151.83    145.08 o 
   2   0   2    12919.75    13167.59    140.45 o 
   3   0   2      181.84      200.55      6.26 o 
   4   0   2     2207.37     2134.97     27.99 o 
   5   0   2      105.82      118.87      5.27 o 
   6   0   2        3.61        6.05      2.92 o 
   7   0   2      257.37      244.29      6.03 o 
   8   0   2      856.79      850.82     33.71 o 
   9   0   2     1781.47     1815.22     40.35 o 
  10   0   2        5.41       27.26     13.58 o 
  11   0   2      649.53      687.10      8.48 o 
  12   0   2      293.32      312.05      7.09 o 
  13   0   2     1120.70     1118.92     27.40 o 
  14   0   2      292.95      287.24      9.23 o 
  15   0   2       79.07       94.62      4.07 o 
  16   0   2      109.63      115.55      3.92 o 
 -17   1   2      367.05      408.57      9.42 o 
 -16   1   2      154.33      154.28      3.40 o 
 -15   1   2      265.19      281.56      9.99 o 
 -14   1   2       64.62       56.73      3.65 o 
 -13   1   2      151.95      141.73      3.50 o 
 -12   1   2      868.61      875.56      9.22 o 
 -11   1   2      645.20      632.74     19.59 o 
 -10   1   2      125.64      139.82      3.55 o 
  -9   1   2       43.43       60.92      2.98 o 
  -8   1   2      506.89      525.74      9.27 o 
  -7   1   2      734.22      894.82     10.35 o 
  -6   1   2     4204.76     4064.76     16.69 o 
  -5   1   2       24.06       16.04      2.11 o 
  -4   1   2      303.23      300.61      5.90 o 
  -3   1   2      537.84      477.70      7.08 o 
  -2   1   2      545.47      506.43      5.16 o 
  -1   1   2      150.11      127.25      3.21 o 
   0   1   2      115.28       99.69      3.27 o 
   1   1   2      592.01      541.87      6.86 o 
   2   1   2       37.70       24.99      2.94 o 
   3   1   2      780.44      795.83     19.79 o 
   4   1   2      986.19      939.70     33.12 o 
   5   1   2     3666.85     3501.76    113.41 o 
   6   1   2      437.44      456.93     12.23 o 
   7   1   2      455.01      419.65     23.12 o 
   8   1   2     1137.70     1237.94     36.74 o 
   9   1   2      353.56      347.43     12.93 o 
  10   1   2     4338.98     4173.45    117.15 o 
  11   1   2      168.74      171.60      5.98 o 
  12   1   2      314.95      332.65      4.61 o 
  13   1   2       26.63       26.65      2.35 o 
  14   1   2       38.78       51.08      2.35 o 
  15   1   2      156.71      152.86      2.86 o 
  16   1   2      308.36      308.68      4.11 o 
 -17   2   2       12.85       15.91      3.85 o 
 -16   2   2       34.71       36.21      3.26 o 
 -15   2   2      152.60      147.80      4.06 o 
 -14   2   2      351.56      382.49      7.91 o 
 -13   2   2      601.59      595.73     10.77 o 
 -12   2   2      214.03      202.55      3.84 o 
 -11   2   2      522.44      525.36      7.02 o 
 -10   2   2        4.54        6.17      2.41 o 
  -9   2   2      272.56      268.83      4.08 o 
  -8   2   2     1525.44     1563.29     28.95 o 
  -7   2   2      854.75      909.84      6.33 o 
  -6   2   2     1306.17     1400.84      8.53 o 
  -5   2   2      504.31      467.46      5.23 o 
  -4   2   2       99.31      109.31      2.78 o 
  -3   2   2      296.87      256.66      3.82 o 
  -2   2   2    11268.03    10863.28     77.93 o 
  -1   2   2    13124.87    13033.79    112.69 o 
   0   2   2    16445.69    16581.15    158.94 o 
   1   2   2      895.18      881.18     18.02 o 
   2   2   2     1274.04     1200.38     36.97 o 
   3   2   2      296.98      258.61      7.39 o 
   4   2   2     2801.80     2930.33     93.78 o 
   5   2   2       21.41       25.23      2.82 o 
   6   2   2     1090.25     1068.45     34.47 o 
   7   2   2      326.62      318.09     19.50 o 
   8   2   2      253.53      243.51      5.08 o 
   9   2   2       40.87       44.26      3.27 o 
  10   2   2       33.53       39.81      3.04 o 
  11   2   2       23.89       25.89      3.37 o 
  12   2   2       42.65       44.38      3.44 o 
  13   2   2      361.55      355.89     13.16 o 
  14   2   2       66.61       58.76      3.20 o 
  15   2   2      109.73      120.32      3.31 o 
  16   2   2      134.60      153.07      3.52 o 
 -16   3   2        0.04        2.64      3.46 o 
 -15   3   2        2.03        6.67      2.91 o 
 -14   3   2      312.17      300.05      4.76 o 
 -13   3   2        8.76       16.41      2.55 o 
 -12   3   2        7.08        8.18      2.75 o 
 -11   3   2     1186.25     1183.40     13.28 o 
 -10   3   2       18.56       17.81      2.90 o 
  -9   3   2      111.80      119.59      2.80 o 
  -8   3   2      183.82      183.09      3.32 o 
  -7   3   2       98.42       99.15      2.68 o 
  -6   3   2        1.61       -0.12      1.68 o 
  -5   3   2      894.83      897.54      5.79 o 
  -4   3   2       15.68       20.53      2.06 o 
  -3   3   2       83.07       79.68      3.09 o 
  -2   3   2      157.81      157.19      3.55 o 
  -1   3   2      436.80      416.53      7.56 o 
   0   3   2        3.37        4.75      2.86 o 
   1   3   2        1.31        0.53      2.99 o 
   2   3   2      113.50      130.81      6.73 o 
   3   3   2       43.34       50.26      5.80 o 
   4   3   2     2743.30     2750.38     23.35 o 
   5   3   2       94.34       87.35      3.30 o 
   6   3   2     1545.71     1774.99     34.71 o 
   7   3   2      319.49      341.02     10.74 o 
   8   3   2      121.43      110.25      3.47 o 
   9   3   2      228.91      246.48     11.21 o 
  10   3   2      417.79      413.83      6.11 o 
  11   3   2       97.63      102.77      4.04 o 
  12   3   2      381.05      332.93      8.76 o 
  13   3   2       32.18       25.79      3.61 o 
  14   3   2      150.44      128.91      4.82 o 
  15   3   2       68.71       61.44      3.36 o 
 -15   4   2      127.95      115.09      7.35 o 
 -14   4   2        9.19        4.70      4.78 o 
 -13   4   2      123.78      124.38      4.24 o 
 -12   4   2       24.92       28.99      3.45 o 
 -11   4   2       98.78       97.08      4.74 o 
 -10   4   2       25.74       31.17      4.17 o 
  -9   4   2      402.47      410.32      5.41 o 
  -8   4   2       81.86       85.10      2.88 o 
  -7   4   2        8.27       13.18      2.76 o 
  -6   4   2        0.09        0.67      2.01 o 
  -5   4   2       11.41        6.59      2.33 o 
  -4   4   2       24.40       26.81      2.74 o 
  -3   4   2      803.76      793.58     17.92 o 
  -2   4   2     4219.11     4402.46     95.69 o 
  -1   4   2     2059.51     1960.88     50.28 o 
   0   4   2      651.50      672.70      7.40 o 
   1   4   2       13.36       14.98      4.08 o 
   2   4   2      581.59      578.75     18.08 o 
   3   4   2      256.10      229.31      7.76 o 
   4   4   2       42.64       36.38      5.96 o 
   5   4   2      102.89       94.28      4.44 o 
   6   4   2      115.44      128.71     12.75 o 
   7   4   2        0.12        0.36      2.71 o 
   8   4   2      240.69      259.37     10.40 o 
   9   4   2       59.77       64.95      3.66 o 
  10   4   2       44.25       47.84      3.38 o 
  11   4   2       74.94       69.94      4.37 o 
  12   4   2      193.80      195.65      4.69 o 
  13   4   2       73.39       66.84      4.24 o 
  14   4   2        8.74        6.57      3.28 o 
 -15   5   2       28.26       25.76      6.64 o 
 -14   5   2       93.32       77.35      4.05 o 
 -13   5   2        0.46        1.68      4.21 o 
 -12   5   2      634.45      610.74      8.04 o 
 -11   5   2      103.55      100.53      5.27 o 
 -10   5   2      622.14      634.04     20.92 o 
  -9   5   2      652.37      680.35     25.70 o 
  -8   5   2      187.75      207.04      5.43 o 
  -7   5   2       99.77      110.43      3.72 o 
  -6   5   2        4.42        5.07      2.08 o 
  -5   5   2        0.26        2.11      2.00 o 
  -4   5   2      177.15      181.40      3.55 o 
  -3   5   2      317.06      309.94      5.25 o 
  -2   5   2       61.18       72.31      3.06 o 
  -1   5   2       88.52       75.88      4.54 o 
   0   5   2      105.63      101.14      4.04 o 
   1   5   2      116.01      135.93      4.61 o 
   2   5   2       56.90       55.12      3.85 o 
   3   5   2        1.87        3.94      5.34 o 
   4   5   2        2.86        4.79      5.24 o 
   5   5   2       19.15       23.29      2.72 o 
   6   5   2      190.44      192.42     10.35 o 
   7   5   2       19.89       20.34      3.62 o 
   8   5   2        4.37        6.85      2.76 o 
   9   5   2       42.28       41.11      4.80 o 
  10   5   2        1.70        2.93      4.64 o 
  11   5   2      399.20      405.25      6.25 o 
  12   5   2       67.28       52.43      4.95 o 
  13   5   2        6.70        5.57      6.55 o 
  14   5   2        0.73        3.52      4.59 o 
 -13   6   2       15.77       15.41      4.22 o 
 -12   6   2       19.64       21.08      3.19 o 
 -11   6   2      232.50      239.71     13.22 o 
 -10   6   2        0.64        0.00      2.99 o 
  -9   6   2        1.68        2.56      2.67 o 
  -8   6   2       24.07       28.55      3.25 o 
  -7   6   2        0.01        1.68      2.52 o 
  -6   6   2       17.04       15.24      2.47 o 
  -5   6   2        8.75       10.68      2.69 o 
  -4   6   2      170.72      188.77      5.76 o 
  -3   6   2       54.20       58.43      3.19 o 
  -2   6   2     1711.71     1833.17     53.59 o 
  -1   6   2        0.06        1.33      3.11 o 
   0   6   2       60.88       61.85      3.23 o 
   1   6   2      196.83      196.60      5.23 o 
   2   6   2      399.91      399.21      6.95 o 
   3   6   2      115.01      121.15      7.07 o 
   4   6   2       18.35       23.77      5.63 o 
   5   6   2       85.55       83.75      4.30 o 
   6   6   2       18.51       16.45      3.86 o 
   7   6   2       51.35       43.37      3.57 o 
   8   6   2      154.43      153.40      6.24 o 
   9   6   2       38.90       38.96      3.65 o 
  10   6   2      112.56      113.91     11.47 o 
  11   6   2       10.33       11.11      3.65 o 
  12   6   2      197.01      198.41     11.47 o 
 -11   7   2       51.91       51.45      3.34 o 
 -10   7   2      244.77      232.64      5.28 o 
  -9   7   2      243.12      251.30     11.19 o 
  -8   7   2      135.87      133.61      6.72 o 
  -7   7   2      228.14      230.67      6.94 o 
  -6   7   2      209.61      212.74      3.85 o 
  -5   7   2        7.57        7.07      2.49 o 
  -4   7   2       15.97       15.54      2.79 o 
  -3   7   2      174.37      183.10      3.81 o 
  -2   7   2      118.16      115.91      4.06 o 
  -1   7   2       30.67       28.69      3.47 o 
   0   7   2       30.42       33.47      3.48 o 
   1   7   2       40.96       33.83      3.92 o 
   2   7   2       11.24        8.10      4.18 o 
   3   7   2        9.03        8.50      4.30 o 
   4   7   2      249.98      253.57      8.38 o 
   5   7   2      112.95      122.28      4.21 o 
   6   7   2        0.67        4.69      3.75 o 
   7   7   2       10.65       15.79      3.53 o 
   8   7   2       13.66       14.21      3.06 o 
   9   7   2       88.96       79.60      4.07 o 
  10   7   2      230.58      248.15     13.02 o 
  -9   8   2       18.93       24.39      3.61 o 
  -8   8   2      311.83      300.15      9.60 o 
  -7   8   2      151.41      144.59      3.63 o 
  -6   8   2      117.04      122.71      3.38 o 
  -5   8   2      108.38      106.58      3.13 o 
  -4   8   2       48.98       47.60      2.79 o 
  -3   8   2       66.18       66.82      3.30 o 
  -2   8   2      239.51      248.59      4.24 o 
  -1   8   2       20.18       18.24      2.82 o 
   0   8   2       16.75       23.18      3.74 o 
   1   8   2      176.40      188.47      7.00 o 
   2   8   2        4.86        4.02      4.60 o 
   3   8   2       53.21       52.63      4.98 o 
   4   8   2      213.73      204.98      8.60 o 
   5   8   2       14.34       20.40      4.30 o 
   6   8   2      241.65      237.57     14.37 o 
   7   8   2       35.13       37.42      3.53 o 
   8   8   2        2.24        2.59      4.38 o 
  -5   9   2        8.14        5.66      2.90 o 
  -4   9   2        0.50        2.74      3.22 o 
  -3   9   2        3.47        5.91      3.12 o 
  -2   9   2       13.00        9.85      2.71 o 
  -1   9   2       38.97       35.97      2.95 o 
   0   9   2       90.87       93.37      4.96 o 
   1   9   2       32.73       31.65      4.68 o 
   2   9   2        0.66        2.47      6.87 o 
   3   9   2       13.93       22.79      7.16 o 
   4   9   2      267.62      260.34     12.32 o 
 -17   1   3        3.84        7.26      2.67 o 
 -16   1   3       10.14       14.31      2.75 o 
 -15   1   3       55.77       62.34      3.27 o 
 -14   1   3        6.39        9.77      2.39 o 
 -13   1   3      102.37       93.51      4.15 o 
 -12   1   3       27.33       33.30      2.68 o 
 -11   1   3       87.65       85.37      2.73 o 
 -10   1   3       10.12       11.39      2.45 o 
  -9   1   3       36.72       32.88      2.23 o 
  -8   1   3       33.62       40.39      2.33 o 
  -7   1   3      953.68     1017.56     12.44 o 
  -6   1   3      621.39      664.13      6.27 o 
  -5   1   3      360.78      371.63      7.62 o 
  -4   1   3      163.94      145.39      2.90 o 
  -3   1   3      346.83      336.51      4.16 o 
  -2   1   3      160.60      153.27      3.40 o 
  -1   1   3      155.77      154.99      4.93 o 
   0   1   3      218.13      206.06      3.67 o 
   1   1   3       19.61       27.01      2.78 o 
   2   1   3      940.93      980.38     20.94 o 
   3   1   3       27.58       17.39      2.47 o 
   4   1   3     1445.57     1528.52     29.17 o 
   5   1   3      483.07      545.87      8.09 o 
   6   1   3      302.86      371.71     33.79 o 
   7   1   3      429.40      429.19      6.42 o 
   8   1   3      729.09      672.32     13.67 o 
   9   1   3      130.01      117.77      4.20 o 
  10   1   3      138.60      137.85      6.86 o 
  11   1   3      324.51      316.37     11.35 o 
  12   1   3      182.68      165.00      7.70 o 
  13   1   3        8.95        8.35      2.55 o 
  14   1   3      113.81      102.70      3.60 o 
  15   1   3       24.48       20.11      2.88 o 
 -17   2   3       89.19       94.49      4.12 o 
 -16   2   3       19.79       19.07      2.70 o 
 -15   2   3        4.12       10.02      2.83 o 
 -14   2   3      241.45      231.32      3.88 o 
 -13   2   3        0.30        0.83      2.58 o 
 -12   2   3      611.14      584.63     10.68 o 
 -11   2   3      335.28      328.61      7.11 o 
 -10   2   3        0.59        1.10      2.15 o 
  -9   2   3      516.14      558.94      6.50 o 
  -8   2   3      665.11      772.50      5.97 o 
  -7   2   3      478.89      448.86      4.67 o 
  -6   2   3     1693.50     1688.12     23.75 o 
  -5   2   3     2643.10     2542.49     48.36 o 
  -4   2   3        0.88        3.48      1.66 o 
  -3   2   3     3253.82     3046.05     27.97 o 
  -2   2   3     2436.44     2411.88     25.58 o 
  -1   2   3     3509.64     3423.85     44.97 o 
   0   2   3     1150.93     1175.24      9.70 o 
   1   2   3     1385.09     1273.97     21.08 o 
   2   2   3       11.67       14.34      2.32 o 
   3   2   3     1369.70     1349.56     38.67 o 
   4   2   3       67.12       49.60      4.24 o 
   5   2   3       59.36       58.42      3.40 o 
   6   2   3      301.94      266.21     14.79 o 
   7   2   3      288.19      289.01      6.00 o 
   8   2   3      424.65      420.62     29.60 o 
   9   2   3       23.42       27.07      3.83 o 
  10   2   3      774.79      753.62      7.96 o 
  11   2   3      305.80      303.85      9.88 o 
  12   2   3      602.80      567.19     27.31 o 
  13   2   3       94.17       97.44      3.61 o 
  14   2   3        0.69        2.27      2.91 o 
  15   2   3       13.33       13.60      2.98 o 
 -16   3   3       27.83       25.06      3.29 o 
 -15   3   3        0.21        1.50      2.95 o 
 -14   3   3      106.92      103.37      5.51 o 
 -13   3   3      958.39      930.27      7.00 o 
 -12   3   3       41.15       46.16      2.96 o 
 -11   3   3      250.59      248.81      4.54 o 
 -10   3   3      731.98      790.07      9.25 o 
  -9   3   3      542.83      562.66      8.87 o 
  -8   3   3      541.21      585.73      6.78 o 
  -7   3   3      961.25      946.98     12.15 o 
  -6   3   3       69.89       71.36      2.25 o 
  -5   3   3      133.64      133.71      2.45 o 
  -4   3   3     1299.20     1227.61     17.02 o 
  -3   3   3      154.08      139.51      3.17 o 
  -2   3   3      638.06      608.00      6.56 o 
  -1   3   3      185.11      176.53      4.12 o 
   0   3   3      383.64      433.06      5.68 o 
   1   3   3        0.07        1.16      2.20 o 
   2   3   3      474.11      449.81      8.53 o 
   3   3   3      311.34      281.91      8.05 o 
   4   3   3     1830.27     2160.62     92.50 o 
   5   3   3      136.08      136.76      5.03 o 
   6   3   3      231.79      236.92     15.36 o 
   7   3   3      700.68      722.27     20.23 o 
   8   3   3      284.74      287.09     13.07 o 
   9   3   3      961.07      932.53     30.33 o 
  10   3   3      840.34      798.15      7.36 o 
  11   3   3      668.57      628.07     10.97 o 
  12   3   3      266.77      246.69      4.94 o 
  13   3   3       69.42       71.03      3.89 o 
  14   3   3       61.42       58.53      3.83 o 
  15   3   3      129.94      128.34      4.84 o 
 -16   4   3      416.54      404.94      9.23 o 
 -15   4   3      127.17      123.03      3.87 o 
 -14   4   3        0.05        1.56      3.23 o 
 -13   4   3      331.82      315.64      4.52 o 
 -12   4   3      456.62      442.27      5.04 o 
 -11   4   3       14.12       14.48      2.30 o 
 -10   4   3      255.48      265.18      3.83 o 
  -9   4   3      455.93      481.33      9.27 o 
  -8   4   3       71.86       75.85      2.71 o 
  -7   4   3      209.72      217.51      5.86 o 
  -6   4   3      349.78      317.68      9.15 o 
  -5   4   3      400.98      371.97      9.83 o 
  -4   4   3      573.52      558.59      8.59 o 
  -3   4   3     5250.52     5447.07     76.91 o 
  -2   4   3      185.10      183.47      4.92 o 
  -1   4   3     8774.85     9317.04    346.05 o 
   0   4   3     1498.51     1340.04     41.76 o 
   1   4   3      525.13      469.21     13.81 o 
   2   4   3       25.06       24.57      2.73 o 
   3   4   3        0.24        1.66      4.10 o 
   4   4   3       52.29       45.04      4.43 o 
   5   4   3      354.77      371.62      8.48 o 
   6   4   3      441.63      475.04      6.58 o 
   7   4   3      252.20      252.53     21.87 o 
   8   4   3        7.29        5.87      3.20 o 
   9   4   3        1.91        2.05      2.81 o 
  10   4   3       28.98       29.89      3.32 o 
  11   4   3        4.08        6.99      4.04 o 
  12   4   3      392.57      398.19      6.35 o 
  13   4   3      141.23      134.56      4.31 o 
  14   4   3        6.09        7.32      3.88 o 
 -15   5   3      107.12       96.24      4.57 o 
 -14   5   3       18.82       16.75      3.87 o 
 -13   5   3      484.74      465.55      6.56 o 
 -12   5   3      433.76      421.56     12.80 o 
 -11   5   3        9.86        6.58      4.03 o 
 -10   5   3      228.46      238.98      7.23 o 
  -9   5   3        7.40        8.61      2.49 o 
  -8   5   3      213.66      216.14      7.07 o 
  -7   5   3      227.74      218.87      5.17 o 
  -6   5   3       74.56       81.68      3.97 o 
  -5   5   3       29.50       35.34      2.53 o 
  -4   5   3      485.17      492.35      6.26 o 
  -3   5   3      233.57      240.28      9.16 o 
  -2   5   3       57.75       48.34      2.83 o 
  -1   5   3       85.14       99.77      3.20 o 
   0   5   3      121.91      110.49      4.27 o 
   1   5   3        4.69        2.96      3.19 o 
   2   5   3       86.90       90.05      4.91 o 
   3   5   3     1557.69     1537.13     16.13 o 
   4   5   3      214.04      215.88      6.32 o 
   5   5   3      505.99      612.56     10.24 o 
   6   5   3      176.51      204.81      4.71 o 
   7   5   3       15.97       17.20      3.20 o 
   8   5   3      323.35      312.38      9.67 o 
   9   5   3     1137.16     1208.27     69.99 o 
  10   5   3      231.76      257.12     16.28 o 
  11   5   3      150.11      149.24      5.04 o 
  12   5   3       46.83       44.94      6.48 o 
  13   5   3      167.39      174.77      7.59 o 
 -13   6   3       55.88       46.34      4.21 o 
 -12   6   3       46.77       42.16      5.08 o 
 -11   6   3      115.40      111.10      5.36 o 
 -10   6   3      181.00      179.44      6.24 o 
  -9   6   3      144.08      150.25      6.66 o 
  -8   6   3      105.32      106.45      3.40 o 
  -7   6   3      338.18      351.17     18.54 o 
  -6   6   3      405.73      416.17     12.92 o 
  -5   6   3       46.40       50.04      3.03 o 
  -4   6   3      216.46      210.22      8.38 o 
  -3   6   3      124.58      131.05      3.24 o 
  -2   6   3      368.40      378.13     12.85 o 
  -1   6   3       10.56       10.76      3.10 o 
   0   6   3      897.17      889.30     10.59 o 
   1   6   3      226.65      230.06      5.13 o 
   2   6   3      106.58      106.73      4.70 o 
   3   6   3       31.64       26.61      5.76 o 
   4   6   3       14.77       22.70      5.89 o 
   5   6   3      580.04      629.88     10.90 o 
   6   6   3      119.21      123.44      4.62 o 
   7   6   3       52.63       60.83      3.58 o 
   8   6   3        2.59        2.68      3.42 o 
   9   6   3       26.37       28.17      4.23 o 
  10   6   3        2.27        3.08      3.43 o 
  11   6   3      100.53      112.91      5.02 o 
  12   6   3       15.07       11.07      4.46 o 
 -11   7   3        3.49        6.68      3.79 o 
 -10   7   3       50.39       45.65      3.41 o 
  -9   7   3       88.26       87.12      3.45 o 
  -8   7   3      488.96      503.12     12.51 o 
  -7   7   3        2.37        3.17      2.73 o 
  -6   7   3        1.09        2.43      2.22 o 
  -5   7   3        1.19        3.14      3.14 o 
  -4   7   3       35.20       38.58      3.34 o 
  -3   7   3       27.39       29.50      2.97 o 
  -2   7   3      112.88      116.93      4.19 o 
  -1   7   3       34.04       38.92      2.85 o 
   0   7   3       34.17       33.08      3.70 o 
   1   7   3      123.12      126.71      4.94 o 
   2   7   3       14.45       16.80      5.03 o 
   3   7   3      225.14      236.38      8.18 o 
   4   7   3      111.56      124.92      7.10 o 
   5   7   3      108.98      114.59      7.17 o 
   6   7   3       48.06       50.17      3.83 o 
   7   7   3       17.62       22.39      3.64 o 
   8   7   3       26.23       30.92      3.70 o 
   9   7   3        1.80        4.80      3.43 o 
  10   7   3        3.21        6.68      4.33 o 
  -9   8   3        3.86        3.98      3.17 o 
  -8   8   3       37.31       40.52      2.95 o 
  -7   8   3       42.74       39.61      3.41 o 
  -6   8   3        8.26        8.57      2.83 o 
  -5   8   3        0.28        0.67      2.73 o 
  -4   8   3       16.01       15.85      2.68 o 
  -3   8   3       88.79       83.69      3.37 o 
  -2   8   3        4.87        4.98      2.91 o 
  -1   8   3       91.10       89.93      3.64 o 
   0   8   3       47.23       54.91      3.24 o 
   1   8   3       24.85       21.75      3.80 o 
   2   8   3       60.72       58.75      5.18 o 
   3   8   3       44.35       41.91      6.94 o 
   4   8   3        0.58        0.85      4.62 o 
   5   8   3        3.37        3.46      3.54 o 
   6   8   3       11.70        9.83      2.99 o 
   7   8   3        5.07        5.73      4.27 o 
  -5   9   3        5.37        3.12      2.84 o 
  -4   9   3        0.68        3.89      3.25 o 
  -3   9   3        2.23        4.29      3.12 o 
  -2   9   3       29.11       27.29      3.05 o 
  -1   9   3        2.69        3.94      2.95 o 
   0   9   3        3.41        5.88      3.57 o 
   1   9   3        8.52        6.92      3.86 o 
   2   9   3       65.75       65.59      7.72 o 
   3   9   3        2.46        7.85      6.81 o 
 -17   0   4       73.00       78.50      4.51 o 
 -16   0   4      121.61      142.97     11.71 o 
 -15   0   4      259.39      270.96     14.66 o 
 -14   0   4      181.51      177.30      4.30 o 
 -13   0   4     3100.31     3022.81     25.54 o 
 -12   0   4      219.21      226.52      7.14 o 
 -11   0   4      102.10       81.76      4.43 o 
 -10   0   4     1268.23     1378.68     15.55 o 
  -9   0   4      298.76      379.33     12.37 o 
  -8   0   4     2783.07     2814.26     77.71 o 
  -7   0   4     5693.77     6152.68    116.13 o 
  -6   0   4      688.68      640.52     11.84 o 
  -5   0   4      802.32      877.65      9.05 o 
  -4   0   4     4822.29     4884.33     61.62 o 
  -3   0   4      102.24       90.39      4.77 o 
  -2   0   4     4692.91     4506.25     25.12 o 
  -1   0   4     4766.26     4784.88     43.20 o 
   0   0   4      215.46      203.78      5.66 o 
   1   0   4      536.53      539.03      8.09 o 
   2   0   4     1347.05     1402.97     11.69 o 
   3   0   4       53.22       27.83      3.91 o 
   4   0   4     2092.77     2095.22     15.00 o 
   5   0   4     1612.54     1529.05     14.31 o 
   6   0   4      147.78      141.36      6.91 o 
   7   0   4       66.96       66.54      4.69 o 
   8   0   4      382.37      372.47      8.45 o 
   9   0   4     1133.40     1077.05     13.31 o 
  10   0   4      335.46      325.47      8.64 o 
  11   0   4     1072.83     1063.03     12.81 o 
  12   0   4      128.88      140.53      5.96 o 
  13   0   4      165.09      155.79      6.16 o 
  14   0   4       66.84       74.78      6.94 o 
  15   0   4      960.94      972.16     32.80 o 
 -17   1   4       14.56       21.38      2.76 o 
 -16   1   4       62.84       67.72      3.06 o 
 -15   1   4       33.40       35.98      3.53 o 
 -14   1   4      745.83      723.08      7.38 o 
 -13   1   4        2.33        7.28      3.07 o 
 -12   1   4      269.23      273.51     10.38 o 
 -11   1   4     1097.48     1110.59     22.34 o 
 -10   1   4      386.71      373.79      5.03 o 
  -9   1   4       23.08       33.43      2.16 o 
  -8   1   4      516.79      514.60      5.60 o 
  -7   1   4        3.63        5.66      1.84 o 
  -6   1   4        6.32       11.22      1.89 o 
  -5   1   4     2304.19     2207.46     21.23 o 
  -4   1   4      767.98      658.02      5.05 o 
  -3   1   4       96.65      101.95      2.71 o 
  -2   1   4       73.74       55.25      2.45 o 
  -1   1   4     1452.86     1463.72     15.06 o 
   0   1   4      120.36       97.69      2.88 o 
   1   1   4     2459.71     2406.80     32.39 o 
   2   1   4      469.33      437.39      4.91 o 
   3   1   4     3689.45     3800.77    101.47 o 
   4   1   4       91.75       97.92      2.80 o 
   5   1   4     4086.35     4157.54    117.06 o 
   6   1   4      480.40      480.59     53.09 o 
   7   1   4     1899.92     1900.56     61.73 o 
   8   1   4       39.95       39.23      3.48 o 
   9   1   4      756.96      790.12     14.31 o 
  10   1   4     1788.89     1747.83     79.55 o 
  11   1   4       54.60       55.66      3.85 o 
  12   1   4      213.22      209.28      8.01 o 
  13   1   4      358.67      388.27      6.03 o 
  14   1   4      100.65       94.25      3.57 o 
  15   1   4      161.44      171.97      4.41 o 
 -17   2   4      352.45      344.42     11.61 o 
 -16   2   4        1.55        2.07      2.65 o 
 -15   2   4      186.17      183.74      4.33 o 
 -14   2   4       68.07       60.13      3.47 o 
 -13   2   4       96.99       99.00      4.60 o 
 -12   2   4       16.59       19.65      2.72 o 
 -11   2   4      478.65      471.34      5.17 o 
 -10   2   4       78.04       75.72      2.62 o 
  -9   2   4       25.44       27.44      2.52 o 
  -8   2   4        6.35        5.75      2.20 o 
  -7   2   4      882.27      810.99      4.94 o 
  -6   2   4     1376.03     1343.41     16.28 o 
  -5   2   4      727.18      739.36     15.35 o 
  -4   2   4      790.47      851.42     10.59 o 
  -3   2   4     2553.11     2550.47     30.12 o 
  -2   2   4     3027.49     2926.92     22.02 o 
  -1   2   4     1203.45     1156.69      8.12 o 
   0   2   4       16.08       11.55      1.92 o 
   1   2   4      633.54      603.61      7.76 o 
   2   2   4     1020.68     1045.24     24.89 o 
   3   2   4        0.11        1.36      1.80 o 
   4   2   4       49.98       49.28      2.64 o 
   5   2   4      452.51      428.01     14.03 o 
   6   2   4      192.71      192.61     11.54 o 
   7   2   4       23.87       23.64      3.09 o 
   8   2   4      102.25       91.45      4.31 o 
   9   2   4      231.44      243.07     15.77 o 
  10   2   4        9.98       15.11      4.03 o 
  11   2   4      135.34      121.01      4.29 o 
  12   2   4       72.54       72.86      3.08 o 
  13   2   4       27.71       28.79      3.18 o 
  14   2   4      176.94      176.40      4.15 o 
  15   2   4      190.59      187.89      5.92 o 
 -16   3   4       11.78       18.74      3.18 o 
 -15   3   4       87.41       86.76      3.50 o 
 -14   3   4      178.50      172.78      5.90 o 
 -13   3   4       15.95       16.48      2.46 o 
 -12   3   4        8.06        7.43      2.27 o 
 -11   3   4      595.83      595.75      5.96 o 
 -10   3   4      199.78      202.82      3.42 o 
  -9   3   4      398.23      389.35      4.23 o 
  -8   3   4        0.99        3.98      2.19 o 
  -7   3   4      209.05      211.78      3.17 o 
  -6   3   4      308.57      296.67      5.97 o 
  -5   3   4      217.58      226.94      2.83 o 
  -4   3   4        0.05        2.12      1.66 o 
  -3   3   4      278.41      264.93      3.11 o 
  -2   3   4      643.49      711.05      5.27 o 
  -1   3   4       98.98      104.86      2.94 o 
   0   3   4       36.97       50.59      2.55 o 
   1   3   4      205.51      220.94      3.65 o 
   2   3   4      706.76      725.84      9.19 o 
   3   3   4        5.99        6.16      2.74 o 
   4   3   4      338.74      385.40      5.09 o 
   5   3   4      144.56      200.55     13.57 o 
   6   3   4        0.51        0.57      2.97 o 
   7   3   4      685.21      717.95     34.01 o 
   8   3   4      338.28      349.51     11.67 o 
   9   3   4      430.60      470.12     19.87 o 
  10   3   4      778.27      766.01     12.32 o 
  11   3   4      191.67      194.45      4.82 o 
  12   3   4      114.92      121.81      4.13 o 
  13   3   4        5.46       12.43      3.53 o 
  14   3   4       23.92       23.38      3.31 o 
 -15   4   4        0.08        2.77      3.40 o 
 -14   4   4       24.35       25.73      2.65 o 
 -13   4   4        3.95        7.64      2.79 o 
 -12   4   4        0.19        3.10      2.67 o 
 -11   4   4       86.54       68.69      2.78 o 
 -10   4   4       19.63       16.23      2.19 o 
  -9   4   4        5.35        7.98      2.40 o 
  -8   4   4       86.16       79.71      2.56 o 
  -7   4   4       88.50       83.44      2.27 o 
  -6   4   4      186.52      174.16      3.68 o 
  -5   4   4        4.61        7.55      2.23 o 
  -4   4   4        0.28        1.22      2.52 o 
  -3   4   4      525.45      515.21      4.79 o 
  -2   4   4      240.78      286.16      6.80 o 
  -1   4   4     4344.67     4421.57     56.43 o 
   0   4   4      508.70      531.78     14.71 o 
   1   4   4       14.81       12.74      2.44 o 
   2   4   4        0.41        2.26      2.94 o 
   3   4   4      182.27      192.56      5.69 o 
   4   4   4      402.54      412.56    214.11 o 
   5   4   4       54.43       64.84      6.06 o 
   6   4   4      160.38      152.23     11.81 o 
   7   4   4       15.29       23.19      3.41 o 
   8   4   4       21.08       25.23      3.12 o 
   9   4   4      210.01      207.44      6.62 o 
  10   4   4      359.26      362.83     12.09 o 
  11   4   4        3.44        4.33      3.68 o 
  12   4   4       27.16       31.59      4.24 o 
  13   4   4        1.84        2.06      3.94 o 
 -14   5   4       59.10       58.15      3.88 o 
 -13   5   4       54.64       51.56      4.86 o 
 -12   5   4       29.71       32.71      3.53 o 
 -11   5   4        8.49        9.52      3.67 o 
 -10   5   4      412.05      409.83     13.14 o 
  -9   5   4     1322.67     1322.17     33.80 o 
  -8   5   4      629.61      657.28     15.71 o 
  -7   5   4        0.86        0.84      2.08 o 
  -6   5   4       45.12       48.28      2.55 o 
  -5   5   4      109.93      110.22      4.08 o 
  -4   5   4       38.44       40.48      2.49 o 
  -3   5   4       63.46       67.46      3.19 o 
  -2   5   4        5.71        9.65      2.60 o 
  -1   5   4      118.17      122.26      6.30 o 
   0   5   4      295.81      290.08     10.64 o 
   1   5   4       22.46       17.83      2.22 o 
   2   5   4        5.72        7.62      4.35 o 
   3   5   4       69.80       67.78      4.49 o 
   4   5   4      206.90      231.93      7.27 o 
   5   5   4        0.10        0.42      3.97 o 
   6   5   4      228.38      224.77      6.29 o 
   7   5   4        0.10        3.56      3.83 o 
   8   5   4      318.16      301.18      9.13 o 
   9   5   4        2.87        5.25      5.18 o 
  10   5   4      422.89      392.16      5.98 o 
  11   5   4       93.08       95.24      4.19 o 
  12   5   4      167.49      152.46      7.59 o 
 -13   6   4       65.85       62.52      4.88 o 
 -12   6   4       49.70       46.50      4.13 o 
 -11   6   4       27.98       27.71      3.05 o 
 -10   6   4      121.98      122.42      3.45 o 
  -9   6   4      222.57      221.64      9.56 o 
  -8   6   4       79.79       77.84      5.39 o 
  -7   6   4      305.18      315.21     10.09 o 
  -6   6   4       67.84       65.81      2.63 o 
  -5   6   4       40.13       42.69      2.66 o 
  -4   6   4      348.01      350.58     10.13 o 
  -3   6   4        1.18        5.22      2.58 o 
  -2   6   4     3947.53     4067.70     73.39 o 
  -1   6   4       44.12       44.83      2.78 o 
   0   6   4        4.55        4.66      2.10 o 
   1   6   4      300.19      312.68     23.69 o 
   2   6   4        0.01        2.36      4.09 o 
   3   6   4        7.25       10.68      4.07 o 
   4   6   4      166.34      154.59      7.17 o 
   5   6   4       21.00       22.31      4.33 o 
   6   6   4        2.00        6.38      3.33 o 
   7   6   4       22.55       27.68      4.19 o 
   8   6   4       23.51       29.10      4.39 o 
   9   6   4        5.56        6.40      3.41 o 
  10   6   4        2.70        4.36      3.36 o 
  11   6   4       91.75       99.26      4.52 o 
 -11   7   4       47.63       49.28      2.92 o 
 -10   7   4      151.11      153.74      8.91 o 
  -9   7   4        1.61        0.76      2.75 o 
  -8   7   4      129.31      122.09      5.39 o 
  -7   7   4      259.73      253.46      8.92 o 
  -6   7   4       22.91       24.40      3.08 o 
  -5   7   4       21.17       19.84      2.74 o 
  -4   7   4       10.59       11.35      2.50 o 
  -3   7   4       19.60       21.91      2.90 o 
  -2   7   4       39.57       35.14      3.50 o 
  -1   7   4       10.74       11.25      2.31 o 
   0   7   4       54.84       62.71      3.75 o 
   1   7   4        2.23        2.60      2.86 o 
   2   7   4      289.06      279.61      8.41 o 
   3   7   4      246.65      244.50      8.15 o 
   4   7   4      153.92      177.09      7.82 o 
   5   7   4        0.12        5.14      6.28 o 
   6   7   4      224.73      228.63      5.63 o 
   7   7   4       30.58       36.36      3.59 o 
   8   7   4      276.28      257.56      9.86 o 
   9   7   4        3.87        7.06      3.62 o 
  -9   8   4        5.93        8.75      3.17 o 
  -8   8   4      269.39      273.55      9.75 o 
  -7   8   4       21.56       27.10      3.87 o 
  -6   8   4       40.37       33.34      3.48 o 
  -5   8   4       40.65       40.91      3.80 o 
  -4   8   4      144.38      149.19      3.90 o 
  -3   8   4      208.74      181.59      5.49 o 
  -2   8   4      103.53      107.43      4.24 o 
  -1   8   4       83.83       88.26      3.59 o 
   0   8   4      364.95      376.73     10.05 o 
   1   8   4        7.71        7.57      3.12 o 
   2   8   4        0.32       -0.93      4.20 o 
   3   8   4       76.63       80.67      7.00 o 
   4   8   4      166.39      171.36      7.66 o 
   5   8   4       26.45       22.03      3.66 o 
   6   8   4       71.43       69.48      4.79 o 
   7   8   4        8.13        8.53      3.23 o 
  -4   9   4      153.11      150.04      4.06 o 
  -3   9   4       81.73       77.33      3.30 o 
  -2   9   4        0.16       -1.59      2.88 o 
  -1   9   4       50.36       51.26      3.35 o 
   0   9   4       38.39       41.05      3.47 o 
   1   9   4        0.17        0.25      3.74 o 
   2   9   4      272.89      294.66     27.94 o 
 -17   1   5       32.59       46.18      3.32 o 
 -16   1   5        9.19        7.60      2.34 o 
 -15   1   5      111.44      102.00      3.51 o 
 -14   1   5       11.86       12.24      2.53 o 
 -13   1   5        0.01        2.75      3.12 o 
 -12   1   5       45.34       50.28      2.80 o 
 -11   1   5      640.39      669.35      8.73 o 
 -10   1   5      383.34      394.69      4.18 o 
  -9   1   5       34.18       34.56      2.05 o 
  -8   1   5       11.47       11.65      1.88 o 
  -7   1   5       36.13       45.91      2.38 o 
  -6   1   5      326.80      324.50      3.61 o 
  -5   1   5      340.31      379.57      4.21 o 
  -4   1   5      181.87      183.57      3.23 o 
  -3   1   5      500.27      561.98      4.67 o 
  -2   1   5     2420.14     2469.42     17.15 o 
  -1   1   5      325.67      316.81      3.81 o 
   0   1   5        3.56        2.24      2.07 o 
   1   1   5      117.87      127.69      3.07 o 
   2   1   5      862.80      968.46     11.07 o 
   3   1   5       51.78       44.20      2.72 o 
   4   1   5     2543.43     2711.46     26.99 o 
   5   1   5        3.00        0.84      2.17 o 
   6   1   5       13.13       20.62      3.50 o 
   7   1   5      163.58      155.71      8.24 o 
   8   1   5      405.37      376.40      5.76 o 
   9   1   5        2.98        3.61      4.40 o 
  10   1   5      203.30      191.24      6.94 o 
  11   1   5      127.28      107.04      4.77 o 
  12   1   5       35.74       32.25      4.44 o 
  13   1   5       10.64        8.90      4.41 o 
  14   1   5       75.43       96.15      5.14 o 
 -17   2   5       45.96       46.13      3.39 o 
 -16   2   5       14.55       17.78      3.07 o 
 -15   2   5      376.75      376.05      6.35 o 
 -14   2   5      746.19      721.55     11.13 o 
 -13   2   5        0.44        2.81      2.17 o 
 -12   2   5      301.86      297.65      5.96 o 
 -11   2   5      281.30      298.14      3.66 o 
 -10   2   5       12.04       11.18      2.02 o 
  -9   2   5      669.33      681.52      8.10 o 
  -8   2   5      727.13      773.02     10.17 o 
  -7   2   5      185.49      137.86      2.70 o 
  -6   2   5       94.25      117.01      2.52 o 
  -5   2   5      341.20      344.65      3.50 o 
  -4   2   5       24.43       17.49      1.81 o 
  -3   2   5     3684.08     3817.96     35.90 o 
  -2   2   5       65.71       59.04      2.20 o 
  -1   2   5      520.19      515.71      5.74 o 
   0   2   5        0.36        1.20      1.74 o 
   1   2   5      262.99      277.64      3.52 o 
   2   2   5      217.52      210.39      4.61 o 
   3   2   5      293.70      261.85      4.06 o 
   4   2   5      200.69      190.82      3.25 o 
   5   2   5      103.57      101.34      3.58 o 
   6   2   5       53.87       49.37      3.04 o 
   7   2   5      453.82      483.31     16.80 o 
   8   2   5      462.47      471.97     33.16 o 
   9   2   5      418.20      407.09     21.36 o 
  10   2   5      242.05      261.53      7.39 o 
  11   2   5       87.90       93.50      4.40 o 
  12   2   5      223.57      218.01      6.29 o 
  13   2   5       55.63       63.72      3.88 o 
  14   2   5      410.33      417.79     14.45 o 
 -16   3   5       61.79       63.25      3.49 o 
 -15   3   5      184.01      182.99      4.30 o 
 -14   3   5       15.12       14.55      2.91 o 
 -13   3   5        8.65       10.95      2.32 o 
 -12   3   5      219.76      226.68      5.80 o 
 -11   3   5      756.76      744.13      5.30 o 
 -10   3   5      745.48      734.42      5.28 o 
  -9   3   5      818.58      833.14     16.31 o 
  -8   3   5       62.50       59.88      2.58 o 
  -7   3   5      410.19      422.99      8.50 o 
  -6   3   5      459.68      434.25      7.25 o 
  -5   3   5      695.23      688.75      5.49 o 
  -4   3   5      313.00      303.83      3.43 o 
  -3   3   5       77.76       80.37      2.31 o 
  -2   3   5      760.61      748.12      8.28 o 
  -1   3   5      246.14      300.22      4.72 o 
   0   3   5     1039.66     1040.68      9.13 o 
   1   3   5      357.67      363.65      4.13 o 
   2   3   5      839.45      923.84     12.16 o 
   3   3   5      219.95      229.84      3.64 o 
   4   3   5     2090.73     2140.77     55.95 o 
   5   3   5      292.80      275.43     11.21 o 
   6   3   5      800.52      777.45     34.24 o 
   7   3   5       91.08       84.60      4.56 o 
   8   3   5       30.27       35.85      3.35 o 
   9   3   5     2346.44     2130.28     98.03 o 
  10   3   5      127.19      128.76      4.33 o 
  11   3   5       34.56       34.62      4.01 o 
  12   3   5      405.08      394.83      9.28 o 
  13   3   5       24.97       28.36      3.49 o 
 -15   4   5        2.66        5.22      3.45 o 
 -14   4   5      135.62      139.46      3.27 o 
 -13   4   5       85.06       89.96      3.26 o 
 -12   4   5       28.78       33.31      2.83 o 
 -11   4   5       75.60       73.70      2.77 o 
 -10   4   5       16.90       17.43      2.36 o 
  -9   4   5      332.34      307.81      3.63 o 
  -8   4   5     2291.18     2191.87     29.77 o 
  -7   4   5      549.13      541.50      6.99 o 
  -6   4   5        6.90       12.06      1.92 o 
  -5   4   5       43.30       40.28      2.31 o 
  -4   4   5      819.37      904.34     11.20 o 
  -3   4   5     3604.05     3624.05     45.12 o 
  -2   4   5       14.02       22.91      1.92 o 
  -1   4   5        6.39       13.39      2.13 o 
   0   4   5        0.41        2.07      2.05 o 
   1   4   5      346.88      361.23      6.93 o 
   2   4   5       13.46       17.72      2.10 o 
   3   4   5      509.57      507.37      8.58 o 
   4   4   5      301.59      321.97      5.02 o 
   5   4   5        2.45        1.53      4.26 o 
   6   4   5       10.37       11.50      3.53 o 
   7   4   5       59.06       62.28      3.45 o 
   8   4   5      327.13      334.76      4.97 o 
   9   4   5        8.59       11.62      2.89 o 
  10   4   5       40.52       39.48      3.46 o 
  11   4   5       83.02       74.57      3.89 o 
  12   4   5      180.50      179.37      5.67 o 
  13   4   5      201.62      171.77      4.95 o 
 -14   5   5       20.12       22.52      4.45 o 
 -13   5   5       72.53       63.13      3.44 o 
 -12   5   5      264.12      264.05      8.65 o 
 -11   5   5       37.61       39.33      3.44 o 
 -10   5   5        4.09        3.07      3.20 o 
  -9   5   5       44.69       42.65      2.46 o 
  -8   5   5      132.36      128.88      3.04 o 
  -7   5   5      141.52      149.22      3.27 o 
  -6   5   5       49.82       49.99      2.42 o 
  -5   5   5       14.04       14.31      2.29 o 
  -4   5   5       37.61       37.90      2.49 o 
  -3   5   5        7.03        8.33      2.13 o 
  -2   5   5       41.44       37.37      2.39 o 
  -1   5   5      285.01      277.45     11.70 o 
   0   5   5      232.33      233.43      5.49 o 
   1   5   5      324.14      293.18      9.83 o 
   2   5   5      181.17      186.01      4.67 o 
   3   5   5      350.76      376.17     18.78 o 
   4   5   5      278.38      269.69      6.84 o 
   5   5   5      607.99      626.45     10.18 o 
   6   5   5      304.64      319.25     17.10 o 
   7   5   5       65.15       64.88      5.05 o 
   8   5   5        3.69        5.39      3.49 o 
   9   5   5      583.34      605.92     11.84 o 
  10   5   5      443.83      472.11      9.63 o 
  11   5   5      108.10      108.27      5.13 o 
  12   5   5        3.40        1.37      4.53 o 
 -13   6   5       61.97       55.44      3.97 o 
 -12   6   5       39.87       32.45      3.68 o 
 -11   6   5        7.23        6.44      3.58 o 
 -10   6   5       95.38       97.75      3.89 o 
  -9   6   5      436.34      446.93     13.28 o 
  -8   6   5       78.10       74.71      2.82 o 
  -7   6   5        0.03       -0.09      2.33 o 
  -6   6   5       45.47       42.88      2.66 o 
  -5   6   5       16.91       21.96      2.59 o 
  -4   6   5      166.78      153.22      4.10 o 
  -3   6   5      365.33      347.31      9.44 o 
  -2   6   5     1698.20     1677.96     62.27 o 
  -1   6   5        0.36        4.22      2.72 o 
   0   6   5      117.43      111.77      3.15 o 
   1   6   5       12.98       15.72      2.75 o 
   2   6   5       78.70       87.93      4.72 o 
   3   6   5      273.69      295.20     14.39 o 
   4   6   5        0.19        0.94      5.80 o 
   5   6   5       13.03       13.45      5.89 o 
   6   6   5        0.77        2.91      3.20 o 
   7   6   5       42.63       44.08      3.61 o 
   8   6   5        1.38        4.19      3.49 o 
   9   6   5      185.12      198.82      5.15 o 
  10   6   5        4.60        9.10      4.34 o 
 -11   7   5        1.07        1.94      2.61 o 
 -10   7   5      217.21      198.35      5.52 o 
  -9   7   5       89.53       82.95      3.46 o 
  -8   7   5        4.88        4.92      2.53 o 
  -7   7   5      149.62      143.13      8.07 o 
  -6   7   5       57.41       56.93      3.04 o 
  -5   7   5      189.50      185.71      5.56 o 
  -4   7   5       85.13       99.57      5.83 o 
  -3   7   5       71.97       72.42      3.35 o 
  -2   7   5       86.26       87.73      4.44 o 
  -1   7   5       54.73       57.02      2.70 o 
   0   7   5        1.08        2.43      2.81 o 
   1   7   5      253.46      280.04      6.52 o 
   2   7   5       29.74       32.63      4.56 o 
   3   7   5      701.06      745.38     32.44 o 
   4   7   5        3.14        0.05      3.54 o 
   5   7   5      125.80      129.94      7.20 o 
   6   7   5        9.31        9.33      4.43 o 
   7   7   5       92.65       93.79      4.24 o 
   8   7   5        2.87        7.05      3.77 o 
  -8   8   5        4.33        3.28      2.98 o 
  -7   8   5        0.28        0.74      2.99 o 
  -6   8   5       27.23       27.40      2.78 o 
  -5   8   5        0.48        2.15      3.01 o 
  -4   8   5       71.66       69.04      3.47 o 
  -3   8   5      209.14      172.44      4.60 o 
  -2   8   5      259.24      276.02      8.23 o 
  -1   8   5      164.15      160.35      4.20 o 
   0   8   5       13.45       14.48      3.07 o 
   1   8   5       12.15       11.10      3.17 o 
   2   8   5       25.47       30.58      4.48 o 
   3   8   5        0.03        3.87      3.56 o 
   4   8   5       78.76       83.16     13.61 o 
   5   8   5       38.18       46.61      4.49 o 
   6   8   5       50.58       44.97      4.28 o 
 -17   0   6      555.31      578.90     19.68 o 
 -16   0   6      790.31      766.61     19.35 o 
 -15   0   6      212.68      212.18     11.99 o 
 -14   0   6       28.78       12.45      7.49 o 
 -13   0   6      321.30      301.80      6.63 o 
 -12   0   6      377.97      389.92      5.96 o 
 -11   0   6      404.41      414.81      6.13 o 
 -10   0   6      776.34      803.91      7.60 o 
  -9   0   6      526.71      515.72     11.00 o 
  -8   0   6      684.89      612.94     17.59 o 
  -7   0   6       98.56       82.95      4.06 o 
  -6   0   6        0.27        1.86      2.73 o 
  -5   0   6      764.28      753.16      9.70 o 
  -4   0   6     8372.32     9059.89    215.84 o 
  -3   0   6        0.86        1.90      3.38 o 
  -2   0   6      292.57      307.50      6.51 o 
  -1   0   6      703.44      705.24     20.52 o 
   0   0   6     1227.89     1242.70     19.29 o 
   1   0   6     1704.32     1704.92     24.04 o 
   2   0   6       68.52       96.84      3.60 o 
   3   0   6      121.68      127.68      4.53 o 
   4   0   6       83.98       80.56      6.29 o 
   5   0   6      437.90      410.29     16.13 o 
   6   0   6      863.86      900.03      8.53 o 
   7   0   6      479.39      445.12      8.22 o 
   8   0   6      521.19      495.44      8.87 o 
   9   0   6       79.86       84.26      6.06 o 
  10   0   6       67.43       56.83      5.83 o 
  11   0   6      697.92      718.16     11.39 o 
  12   0   6      254.72      260.17      7.30 o 
  13   0   6      407.20      388.88      9.65 o 
  14   0   6      137.12      159.84      6.71 o 
 -17   1   6        8.75        6.19      3.71 o 
 -16   1   6      122.46      118.47      3.34 o 
 -15   1   6        0.21       -0.22      2.58 o 
 -14   1   6      198.43      194.46      3.93 o 
 -13   1   6       83.64       95.17      4.66 o 
 -12   1   6     1554.66     1563.41     24.29 o 
 -11   1   6     1379.06     1398.68     25.21 o 
 -10   1   6      368.75      393.84      5.57 o 
  -9   1   6      229.89      224.77      2.93 o 
  -8   1   6      355.06      331.27      5.11 o 
  -7   1   6      582.85      561.28      4.57 o 
  -6   1   6      730.19      731.38      8.74 o 
  -5   1   6      940.13     1030.38     22.45 o 
  -4   1   6       10.20        9.32      1.92 o 
  -3   1   6     2882.46     2959.33     16.39 o 
  -1   1   6      309.67      295.67      3.49 o 
   0   1   6      372.56      376.68      4.80 o 
   1   1   6      133.53      160.69      2.97 o 
   2   1   6      784.02      780.53      7.74 o 
   3   1   6     5713.76     6019.33     75.06 o 
   4   1   6      128.63       86.10      3.40 o 
   5   1   6      108.90      113.76      2.80 o 
   6   1   6       39.92       42.05      2.53 o 
   7   1   6        6.26        3.98      3.52 o 
   8   1   6      886.86      759.15      7.56 o 
   9   1   6     1996.66     2074.13     82.31 o 
  10   1   6       36.91       29.41      4.05 o 
  11   1   6      315.20      329.40      7.15 o 
  12   1   6       62.82       48.17      4.49 o 
  13   1   6        8.61        9.61      4.41 o 
  14   1   6      447.31      471.05      7.50 o 
 -16   2   6        5.34        7.03      2.70 o 
 -15   2   6      312.08      312.97      5.51 o 
 -14   2   6      232.45      234.31      3.89 o 
 -13   2   6       93.52      101.23      2.89 o 
 -12   2   6       11.70       14.53      2.25 o 
 -11   2   6        4.21       10.22      2.64 o 
 -10   2   6      737.69      712.41      7.42 o 
  -9   2   6     2073.98     2081.43     22.31 o 
  -8   2   6       24.99       34.71      2.22 o 
  -7   2   6      563.44      543.40      9.95 o 
  -6   2   6      256.73      261.55      3.30 o 
  -5   2   6       13.10       14.16      1.89 o 
  -4   2   6     1522.44     1534.12      6.86 o 
  -3   2   6       18.66       10.64      2.10 o 
  -2   2   6      206.96      228.22      3.20 o 
  -1   2   6      715.66      710.40      5.07 o 
   0   2   6        0.12        2.13      2.18 o 
   1   2   6        7.11        8.54      2.12 o 
   2   2   6      584.44      517.55     14.51 o 
   3   2   6      544.24      604.30      9.00 o 
   4   2   6       89.14       93.02      3.00 o 
   5   2   6      175.73      178.64      3.98 o 
   6   2   6       31.43       30.20      2.23 o 
   7   2   6      237.77      227.81     11.17 o 
   8   2   6        0.84        2.03      3.73 o 
   9   2   6        2.58        5.48      3.23 o 
  10   2   6       17.86       14.00      3.80 o 
  11   2   6      283.70      284.48      5.89 o 
  12   2   6      130.55      128.75      5.08 o 
  13   2   6       66.38       63.30      5.57 o 
 -16   3   6        4.06        4.00      2.67 o 
 -15   3   6       18.99       21.79      3.08 o 
 -14   3   6       38.19       34.08      2.76 o 
 -13   3   6        1.01        3.53      2.19 o 
 -12   3   6       32.90       34.85      2.57 o 
 -11   3   6        1.95        2.81      2.64 o 
 -10   3   6       95.85       95.60      3.11 o 
  -9   3   6      478.39      482.15      5.46 o 
  -8   3   6        0.88        1.62      2.23 o 
  -7   3   6        4.14        8.29      1.99 o 
  -6   3   6       27.96       18.45      1.95 o 
  -5   3   6       76.05       67.22      2.32 o 
  -4   3   6        0.26        1.44      1.57 o 
  -3   3   6        5.49        7.13      1.65 o 
  -2   3   6      452.67      451.42      5.42 o 
  -1   3   6      308.48      319.48      5.14 o 
   0   3   6       53.68       48.86      2.40 o 
   1   3   6       16.59       22.69      2.32 o 
   2   3   6      223.47      207.63      6.51 o 
   3   3   6      249.85      253.26      3.67 o 
   4   3   6      789.74      792.52     15.11 o 
   5   3   6        1.76       12.74      4.85 o 
   6   3   6       30.44       29.71      3.03 o 
   7   3   6      652.59      644.79     21.27 o 
   8   3   6       27.73       37.35      3.02 o 
   9   3   6      110.20      126.43      4.98 o 
  10   3   6        1.92        2.79      3.27 o 
  11   3   6       44.93       45.36      4.89 o 
  12   3   6        0.51        0.94      3.01 o 
  13   3   6       38.55       40.64      3.44 o 
 -15   4   6        0.55       -0.98      2.71 o 
 -14   4   6       89.24       87.09      3.30 o 
 -13   4   6      176.72      171.25      3.52 o 
 -12   4   6       96.80       96.72      3.19 o 
 -11   4   6      196.02      190.74      3.55 o 
 -10   4   6       12.62       22.82      6.00 o 
  -9   4   6      161.64      170.31      5.33 o 
  -8   4   6        1.81        3.22      2.72 o 
  -7   4   6      240.79      250.37      3.83 o 
  -6   4   6      271.48      275.86      3.83 o 
  -5   4   6       17.33       18.73      1.74 o 
  -4   4   6        1.12        1.64      2.14 o 
  -3   4   6       14.67       14.90      1.81 o 
  -2   4   6      127.06      127.91      2.82 o 
  -1   4   6      184.22      204.68      3.85 o 
   0   4   6       86.58       94.51      2.56 o 
   1   4   6      145.64      163.30      3.35 o 
   2   4   6        2.89        5.46      2.35 o 
   3   4   6       54.53       50.97      2.57 o 
   4   4   6      120.24      106.30      2.93 o 
   5   4   6       11.64       17.51      3.05 o 
   6   4   6        0.31        2.01      2.80 o 
   7   4   6        6.24        7.52      2.51 o 
   8   4   6      227.96      241.78      6.30 o 
   9   4   6       81.53       99.00      4.90 o 
  10   4   6       53.85       50.65      2.88 o 
  11   4   6       12.61       19.07      3.58 o 
  12   4   6        8.04        9.86      3.88 o 
 -14   5   6        6.15        7.10      3.20 o 
 -13   5   6       36.90       40.31      3.15 o 
 -12   5   6        2.02        3.36      2.83 o 
 -11   5   6       69.67       60.83      2.72 o 
 -10   5   6       28.68       23.49      2.72 o 
  -9   5   6        0.05        0.97      2.24 o 
  -8   5   6      678.14      682.50     22.28 o 
  -7   5   6      138.31      131.10      4.97 o 
  -6   5   6       22.95       23.22      2.76 o 
  -5   5   6      127.79      132.82      2.78 o 
  -4   5   6       27.61       28.28      2.73 o 
  -3   5   6       29.10       30.28      2.68 o 
  -2   5   6        0.01        1.44      2.22 o 
  -1   5   6      169.52      168.36      3.29 o 
   0   5   6       38.12       39.07      2.17 o 
   1   5   6      248.48      237.98      5.72 o 
   2   5   6       95.46       89.87      3.09 o 
   3   5   6     1037.21     1106.05     20.48 o 
   4   5   6      114.67      112.31      4.39 o 
   5   5   6       26.30       24.54      3.55 o 
   6   5   6      389.08      405.92      8.99 o 
   7   5   6        8.80       10.67      3.14 o 
   8   5   6      521.87      541.04     17.11 o 
   9   5   6      278.09      292.14      5.43 o 
  10   5   6       50.12       46.73      5.58 o 
  11   5   6      117.17      103.58      8.42 o 
 -12   6   6        7.98        5.22      3.22 o 
 -11   6   6       41.33       46.74      3.81 o 
 -10   6   6       83.48       87.65      3.90 o 
  -9   6   6      226.31      229.34      6.57 o 
  -8   6   6        4.45        2.65      2.73 o 
  -7   6   6        1.54        1.67      2.17 o 
  -6   6   6      200.26      187.70      5.83 o 
  -5   6   6      548.11      549.07     12.91 o 
  -4   6   6       53.82       55.08      2.61 o 
  -3   6   6      171.53      163.49      5.82 o 
  -2   6   6      337.96      340.19     11.47 o 
  -1   6   6      554.21      547.79     21.70 o 
   0   6   6      475.61      472.45     14.78 o 
   1   6   6       26.94       26.19      2.55 o 
   2   6   6       63.53       62.44      2.79 o 
   3   6   6       10.33       14.80      3.59 o 
   4   6   6       43.17       46.41      4.31 o 
   5   6   6      161.60      169.85      4.65 o 
   6   6   6       58.96       61.02      3.75 o 
   7   6   6      101.46      105.03      3.46 o 
   8   6   6        0.30        1.55      2.94 o 
   9   6   6        1.95        3.60      3.15 o 
 -10   7   6      119.45      108.73      3.33 o 
  -9   7   6        4.99        7.27      2.65 o 
  -8   7   6       44.56       44.47      3.21 o 
  -7   7   6       23.11       19.31      2.63 o 
  -6   7   6       49.44       50.38      3.09 o 
  -5   7   6       26.14       24.95      2.94 o 
  -4   7   6        9.21       10.60      2.57 o 
  -3   7   6      103.45      102.51      4.75 o 
  -2   7   6      144.98      159.50      6.91 o 
  -1   7   6        0.72        2.31      2.31 o 
   0   7   6       69.75       66.28      3.39 o 
   1   7   6       78.33       72.87      3.71 o 
   2   7   6      498.75      534.43     12.54 o 
   3   7   6      160.01      158.42      4.73 o 
   4   7   6        6.27        6.60      4.20 o 
   5   7   6       87.37       95.79      5.39 o 
   6   7   6       42.57       43.36      4.62 o 
   7   7   6       41.52       38.40      3.30 o 
  -7   8   6        7.15       11.89      2.88 o 
  -6   8   6       27.81       27.47      3.24 o 
  -5   8   6      119.34      102.58      5.73 o 
  -4   8   6      241.74      224.36      8.28 o 
  -3   8   6     1021.38      938.90     18.13 o 
  -2   8   6      336.08      322.68      6.00 o 
  -1   8   6       48.58       59.24      3.53 o 
   0   8   6      172.37      172.28      8.29 o 
   1   8   6       47.53       43.01      3.52 o 
   2   8   6       57.75       58.64      4.62 o 
   3   8   6        0.00        0.29      3.48 o 
   4   8   6        1.55        2.29      4.49 o 
 -16   1   7       57.98       57.24      3.26 o 
 -15   1   7       48.66       46.61      2.89 o 
 -14   1   7        2.62        5.72      2.26 o 
 -13   1   7      140.78      129.02      3.09 o 
 -12   1   7      350.41      341.03      3.94 o 
 -11   1   7        1.06        3.14      1.89 o 
 -10   1   7      100.88      102.66      2.35 o 
  -9   1   7      411.20      442.19      8.30 o 
  -8   1   7      112.21      116.13      2.88 o 
  -7   1   7        0.37       -0.16      1.73 o 
  -6   1   7      569.72      577.76     13.66 o 
  -5   1   7      136.87      138.31      2.61 o 
  -4   1   7      272.01      265.77      4.43 o 
  -3   1   7      754.42      839.71      6.93 o 
  -2   1   7        1.12        4.60      1.96 o 
  -1   1   7      590.40      656.86      8.87 o 
   0   1   7        0.16        0.50      1.96 o 
   1   1   7      145.95      159.14      3.78 o 
   2   1   7      760.01      799.56     13.58 o 
   3   1   7      231.53      248.60      5.50 o 
   4   1   7      219.67      207.00      4.48 o 
   5   1   7       69.23       76.82      2.38 o 
   6   1   7        0.62        1.94      2.29 o 
   7   1   7      767.22      691.44      7.56 o 
   8   1   7      517.36      498.94      6.67 o 
   9   1   7      407.92      360.92      5.33 o 
  10   1   7       12.90       17.56      3.21 o 
  11   1   7        0.33        1.76      4.12 o 
  12   1   7       16.73       18.30      3.76 o 
  13   1   7      177.83      192.54      5.98 o 
 -16   2   7       15.93       21.90      4.97 o 
 -15   2   7       36.18       30.15      2.31 o 
 -14   2   7      142.60      142.14      4.60 o 
 -13   2   7      221.61      220.45      3.95 o 
 -12   2   7       16.89       19.02      2.21 o 
 -11   2   7      219.98      218.56      2.83 o 
 -10   2   7      551.73      554.40      6.20 o 
  -9   2   7      204.26      219.84      2.96 o 
  -8   2   7      577.15      570.60      3.96 o 
  -7   2   7        2.25        2.64      1.81 o 
  -6   2   7      753.05      788.86      4.73 o 
  -5   2   7     1089.22     1178.99      9.98 o 
  -4   2   7        1.83        6.65      1.95 o 
  -3   2   7      605.40      658.19      8.25 o 
  -2   2   7       19.29       15.93      1.95 o 
  -1   2   7      436.68      436.99      6.01 o 
   0   2   7      194.13      215.27      3.25 o 
   1   2   7      247.50      246.88      3.44 o 
   2   2   7      155.76      145.99      3.26 o 
   3   2   7      182.26      178.17      3.33 o 
   4   2   7      170.09      168.26      3.29 o 
   5   2   7      101.85      103.63      3.19 o 
   6   2   7       30.15       32.14      2.21 o 
   7   2   7      298.49      284.26     15.58 o 
   8   2   7       44.86       46.94      4.18 o 
   9   2   7       25.11       16.44      3.99 o 
  10   2   7      353.91      373.20     10.32 o 
  11   2   7      105.14       97.88      4.30 o 
  12   2   7       47.93       43.74      4.75 o 
 -15   3   7       80.62       72.42      2.86 o 
 -14   3   7      110.11      114.58      3.19 o 
 -13   3   7      231.60      243.53      5.95 o 
 -12   3   7      432.00      438.95      8.18 o 
 -11   3   7        3.75        6.09      2.46 o 
 -10   3   7       35.75       36.63      2.06 o 
  -9   3   7     1002.59      987.60      5.51 o 
  -8   3   7       61.86       57.05      2.33 o 
  -7   3   7        0.09        1.87      1.71 o 
  -6   3   7      392.09      378.56      5.25 o 
  -5   3   7        0.08        3.40      1.97 o 
  -4   3   7      337.59      302.51      3.77 o 
  -3   3   7      348.57      323.04      3.27 o 
  -2   3   7       98.58       88.77      2.14 o 
  -1   3   7       24.91       24.71      2.15 o 
   0   3   7        9.11       14.46      2.25 o 
   1   3   7      115.00      117.15      3.02 o 
   2   3   7     5363.72     5819.25     88.95 o 
   3   3   7       99.46       82.44      2.65 o 
   4   3   7       62.39       71.28      2.48 o 
   5   3   7      518.53      506.70     11.66 o 
   6   3   7       35.69       32.10      2.68 o 
   7   3   7      375.09      345.93     12.90 o 
   8   3   7      536.27      565.23     35.31 o 
   9   3   7       19.97       17.72      4.02 o 
  10   3   7      125.87      120.61      9.87 o 
  11   3   7      261.81      221.61      5.93 o 
  12   3   7       17.91       10.22      4.40 o 
 -15   4   7      146.71      151.22      3.97 o 
 -14   4   7      221.17      217.00      3.66 o 
 -13   4   7       16.69       19.96      2.80 o 
 -12   4   7       81.50       87.37      3.18 o 
 -11   4   7      689.09      693.49     10.94 o 
 -10   4   7      612.60      620.22      5.03 o 
  -9   4   7       97.78      102.59      2.91 o 
  -8   4   7      407.44      431.88      6.26 o 
  -7   4   7      316.82      302.42      4.38 o 
  -6   4   7      168.73      161.72      2.58 o 
  -5   4   7       73.06       74.40      2.06 o 
  -4   4   7       95.38       87.40      2.44 o 
  -3   4   7       29.41       36.12      2.01 o 
  -2   4   7        4.68        7.09      1.82 o 
  -1   4   7      722.33      742.93      9.21 o 
   0   4   7       35.89       36.87      2.22 o 
   1   4   7      132.82      123.86      2.74 o 
   2   4   7       35.49       40.88      2.43 o 
   3   4   7      278.99      295.18      6.33 o 
   4   4   7        1.68        2.00      2.49 o 
   5   4   7      278.64      277.97      7.44 o 
   6   4   7      265.41      288.18      7.81 o 
   7   4   7       30.03       31.27      3.20 o 
   8   4   7       54.99       65.83      3.45 o 
   9   4   7        2.69        2.64      3.41 o 
  10   4   7      340.73      349.57     18.66 o 
  11   4   7      153.22      144.35      4.79 o 
 -13   5   7       21.25       17.29      2.84 o 
 -12   5   7        0.72        4.95      2.93 o 
 -11   5   7       99.52       98.24      3.24 o 
 -10   5   7       53.58       51.98      2.95 o 
  -9   5   7       21.62       17.34      2.14 o 
  -8   5   7       19.13       15.13      2.51 o 
  -7   5   7      263.05      247.62      4.47 o 
  -6   5   7       29.06       28.50      2.25 o 
  -5   5   7      362.53      358.28      8.14 o 
  -4   5   7      454.48      458.13      4.82 o 
  -3   5   7      246.71      234.80      3.22 o 
  -2   5   7        4.31        7.07      2.00 o 
  -1   5   7       52.57       52.36      2.56 o 
   0   5   7        9.87       14.61      2.43 o 
   1   5   7     1259.39     1296.82     16.06 o 
   2   5   7      669.99      670.49      9.91 o 
   3   5   7        5.93        5.39      2.11 o 
   4   5   7        6.85       10.33      2.81 o 
   5   5   7       13.80       15.98      3.66 o 
   6   5   7      130.73      145.20      5.03 o 
   7   5   7      446.62      446.60      5.45 o 
   8   5   7      162.09      183.91      6.10 o 
   9   5   7        4.66        5.30      3.06 o 
  10   5   7        0.16        2.31      3.43 o 
 -12   6   7       32.09       35.25      3.42 o 
 -11   6   7       13.19       12.31      3.19 o 
 -10   6   7       75.09       71.81      3.58 o 
  -9   6   7       24.13       17.63      3.21 o 
  -8   6   7        5.89        9.53      2.86 o 
  -7   6   7      310.12      311.06      7.81 o 
  -6   6   7       14.23       14.49      2.33 o 
  -5   6   7      210.07      205.22      4.07 o 
  -4   6   7      373.18      354.48      6.55 o 
  -3   6   7      162.88      168.17      3.43 o 
  -2   6   7      135.01      144.58      5.33 o 
  -1   6   7       87.22       97.80      3.20 o 
   0   6   7        2.75        2.75      2.56 o 
   1   6   7       29.38       27.90      2.68 o 
   2   6   7        0.00        0.37      2.58 o 
   3   6   7       50.99       44.67      3.40 o 
   4   6   7       47.76       53.17      4.40 o 
   5   6   7      226.99      244.44      8.68 o 
   6   6   7        5.38        9.27      4.23 o 
   7   6   7       84.99       92.47      4.84 o 
   8   6   7      185.38      199.32      4.53 o 
 -10   7   7        0.74        1.68      3.64 o 
  -9   7   7        1.21        2.17      3.12 o 
  -8   7   7      123.22      116.82      3.49 o 
  -7   7   7        6.71        9.07      2.64 o 
  -6   7   7       16.76       13.85      2.63 o 
  -5   7   7       73.61       74.36      4.85 o 
  -4   7   7       66.29       62.19      3.19 o 
  -3   7   7       17.12       21.15      2.74 o 
  -2   7   7       23.62       21.13      2.67 o 
  -1   7   7        9.39       10.22      2.75 o 
   0   7   7       67.54       71.95      3.14 o 
   1   7   7       93.26       91.83      5.16 o 
   2   7   7      150.25      139.34      4.09 o 
   3   7   7       44.28       54.26      6.02 o 
   4   7   7       76.79       77.40      8.68 o 
   5   7   7       21.22       26.44      4.68 o 
   6   7   7        6.77        6.23      3.36 o 
  -6   8   7        8.16        7.68      3.18 o 
  -5   8   7       57.90       61.63      3.51 o 
  -4   8   7      187.23      150.93      5.83 o 
  -3   8   7       19.24       16.33      2.94 o 
  -2   8   7      199.27      174.59      5.34 o 
  -1   8   7        5.31        7.81      3.65 o 
   0   8   7        1.89        3.07      2.95 o 
   1   8   7       75.78       79.31      4.36 o 
   2   8   7        6.61        5.52      4.48 o 
 -16   0   8       13.58       16.24      4.25 o 
 -15   0   8      132.81      128.78      4.50 o 
 -14   0   8       10.39       13.08      2.49 o 
 -13   0   8       19.47       21.60      5.15 o 
 -12   0   8      642.47      635.03      7.23 o 
 -11   0   8     1199.85     1231.00     14.78 o 
 -10   0   8       68.27       81.13      4.52 o 
  -9   0   8     2609.52     2674.31     64.16 o 
  -8   0   8      395.20      390.67     10.88 o 
  -7   0   8      612.01      686.14      7.17 o 
  -6   0   8      287.76      320.41     13.76 o 
  -5   0   8       36.60       47.71      3.26 o 
  -4   0   8     1718.45     1770.12     19.00 o 
  -3   0   8        0.89        3.13      2.82 o 
  -2   0   8     1240.56     1318.82      9.97 o 
  -1   0   8       32.44       32.04      3.34 o 
   0   0   8      131.21      131.03      4.13 o 
   1   0   8      252.21      250.20     12.09 o 
   2   0   8      507.33      449.23     13.18 o 
   3   0   8      477.65      521.10      8.77 o 
   4   0   8       20.58       19.79      2.98 o 
   5   0   8        0.33       -0.94      2.54 o 
   6   0   8      165.00      162.73      5.91 o 
   7   0   8        3.47        4.14      3.07 o 
   8   0   8       16.47       34.26      4.40 o 
   9   0   8      424.72      446.98      9.10 o 
  10   0   8      225.92      198.92      7.82 o 
  11   0   8        4.65        3.78      6.22 o 
  12   0   8      220.85      225.30      8.57 o 
 -16   1   8       67.16       61.99      3.01 o 
 -15   1   8       69.42       73.86      2.71 o 
 -14   1   8       25.78       29.98      2.15 o 
 -13   1   8      219.14      218.02      3.10 o 
 -12   1   8      322.67      318.72      9.43 o 
 -11   1   8       76.90       86.20      2.60 o 
 -10   1   8     1571.76     1633.33     16.85 o 
  -9   1   8      218.34      222.28      3.40 o 
  -8   1   8       31.20       35.70      2.25 o 
  -7   1   8      458.69      472.14      5.56 o 
  -6   1   8      140.23      130.54      4.83 o 
  -5   1   8      198.16      167.68      4.24 o 
  -4   1   8       99.91       81.98      2.31 o 
  -3   1   8        0.82        2.29      1.83 o 
  -2   1   8       23.93       28.69      1.94 o 
  -1   1   8      145.11      152.64      2.70 o 
   0   1   8      707.99      703.87     10.76 o 
   1   1   8     4003.36     4197.13     67.02 o 
   2   1   8        2.45        3.24      2.12 o 
   3   1   8      155.32      170.61      3.32 o 
   4   1   8      543.12      462.83     11.16 o 
   5   1   8      143.26      144.47      3.06 o 
   6   1   8     1359.27     1224.70     15.76 o 
   7   1   8      371.29      390.99      4.32 o 
   8   1   8      138.05      118.18      4.53 o 
   9   1   8       31.09       33.86      4.07 o 
  10   1   8       88.78       88.25      4.79 o 
  11   1   8      226.68      229.81      5.73 o 
  12   1   8      162.74      183.50      4.71 o 
 -16   2   8        1.22        6.71      3.05 o 
 -15   2   8      160.29      168.98      3.58 o 
 -14   2   8       58.54       59.47      2.78 o 
 -13   2   8      108.20      106.72      3.61 o 
 -12   2   8      356.71      350.18      7.19 o 
 -11   2   8        6.41        9.82      2.02 o 
 -10   2   8      158.98      161.06      3.50 o 
  -9   2   8       54.48       52.31      1.99 o 
  -8   2   8      213.73      195.82      2.62 o 
  -7   2   8      195.76      208.21      2.82 o 
  -6   2   8        4.93        9.50      1.79 o 
  -5   2   8      184.99      200.76      4.03 o 
  -4   2   8      332.20      348.70      4.59 o 
  -3   2   8        0.08        2.05      2.00 o 
  -2   2   8     1523.68     1549.47     12.51 o 
  -1   2   8        3.69        3.51      1.93 o 
   0   2   8       20.30       23.78      2.21 o 
   1   2   8      192.47      193.30      4.64 o 
   2   2   8       55.89       52.22      2.41 o 
   3   2   8       11.95       10.22      2.40 o 
   4   2   8      449.80      417.94      9.96 o 
   5   2   8       59.38       65.43      2.58 o 
   6   2   8      104.01      103.63      4.30 o 
   7   2   8      165.40      173.28      4.40 o 
   8   2   8        7.37        9.83      3.83 o 
   9   2   8      132.09      115.94      4.20 o 
  10   2   8       92.75       94.38      4.65 o 
  11   2   8        8.33        6.09      4.29 o 
 -15   3   8       80.31       84.52      3.03 o 
 -14   3   8       14.33       18.09      2.42 o 
 -13   3   8      143.47      140.41      3.51 o 
 -12   3   8      386.85      378.99      3.80 o 
 -11   3   8        0.03        0.50      1.82 o 
 -10   3   8        4.14        8.57      1.96 o 
  -9   3   8       43.87       39.49      2.14 o 
  -8   3   8      526.39      492.99      7.77 o 
  -7   3   8       34.98       36.18      2.02 o 
  -6   3   8      548.77      524.26      3.90 o 
  -5   3   8      271.70      266.16      4.71 o 
  -4   3   8      365.71      337.44      5.17 o 
  -3   3   8      340.12      344.97      3.57 o 
  -2   3   8       85.77       88.23      2.47 o 
  -1   3   8        1.16        2.91      2.20 o 
   0   3   8      717.44      708.66      9.20 o 
   1   3   8       27.32       25.77      2.50 o 
   2   3   8       10.16        9.87      2.55 o 
   3   3   8      166.89      159.85      3.63 o 
   4   3   8       31.02       30.90      2.96 o 
   5   3   8       11.63       11.04      2.33 o 
   6   3   8       80.98       70.35      2.48 o 
   7   3   8        1.41        5.28      3.32 o 
   8   3   8      565.77      562.35     25.38 o 
   9   3   8      221.80      203.99     13.77 o 
  10   3   8        2.88        5.13      3.50 o 
  11   3   8       61.06       60.30      7.30 o 
 -14   4   8      248.07      244.18      6.51 o 
 -13   4   8       31.52       33.57      3.11 o 
 -12   4   8       44.27       42.61      2.91 o 
 -11   4   8       42.66       43.94      2.74 o 
 -10   4   8        3.37        5.19      2.09 o 
  -9   4   8        6.90       11.56      2.32 o 
  -8   4   8      146.03      143.01      2.92 o 
  -7   4   8      326.47      313.80      5.75 o 
  -6   4   8        2.74        6.82      2.07 o 
  -5   4   8      750.30      752.27     14.26 o 
  -4   4   8       28.55       21.51      2.05 o 
  -3   4   8       21.44       16.99      1.86 o 
  -2   4   8      160.79      171.23      2.94 o 
  -1   4   8      356.58      362.05      8.01 o 
   0   4   8      520.53      522.07      8.75 o 
   1   4   8       18.55       26.54      2.46 o 
   2   4   8       88.96       94.84      3.27 o 
   3   4   8       65.36       63.16      2.63 o 
   4   4   8      176.13      182.55      6.34 o 
   5   4   8       62.07       57.07      2.60 o 
   6   4   8      119.24      125.44      3.85 o 
   7   4   8      267.32      284.54     12.46 o 
   8   4   8       41.25       38.19      3.78 o 
   9   4   8      130.76      141.34      5.97 o 
  10   4   8        0.00        0.14      3.77 o 
 -13   5   8      262.27      260.47      9.72 o 
 -12   5   8        3.07        4.10      2.50 o 
 -11   5   8       25.60       29.27      2.74 o 
 -10   5   8        4.12        4.39      2.95 o 
  -9   5   8       47.08       45.37      2.50 o 
  -8   5   8        6.87        4.63      3.00 o 
  -7   5   8        2.27       -1.31      2.56 o 
  -6   5   8       16.68       17.44      2.89 o 
  -5   5   8       45.73       50.91      2.18 o 
  -4   5   8       28.13       29.19      2.25 o 
  -3   5   8        0.10        1.07      1.97 o 
  -2   5   8       39.64       38.97      2.37 o 
  -1   5   8       39.82       34.33      2.26 o 
   0   5   8        9.33        9.95      2.58 o 
   1   5   8     1270.20     1248.93     28.80 o 
   2   5   8      260.09      284.15      4.31 o 
   3   5   8      323.85      319.06      6.40 o 
   4   5   8        1.09        1.52      2.43 o 
   5   5   8        0.40        1.05      3.43 o 
   6   5   8       69.60       79.77      4.25 o 
   7   5   8      146.15      143.22      3.91 o 
   8   5   8      169.07      163.53      4.17 o 
   9   5   8      207.42      200.13      5.84 o 
 -11   6   8       80.93       74.08      4.35 o 
 -10   6   8        4.91        8.74      3.59 o 
  -9   6   8      396.42      398.94     22.26 o 
  -8   6   8       31.38       33.85      3.66 o 
  -7   6   8       29.19       26.47      2.78 o 
  -6   6   8       26.00       21.94      2.68 o 
  -5   6   8       18.91       17.52      2.62 o 
  -4   6   8        1.66        0.17      2.73 o 
  -3   6   8       84.04       82.08      3.65 o 
  -2   6   8       11.44       13.55      2.23 o 
  -1   6   8       46.67       47.31      2.75 o 
   0   6   8      184.63      186.84      5.34 o 
   1   6   8       99.09       95.43      3.23 o 
   2   6   8      104.27      107.82      2.89 o 
   3   6   8        7.59        9.62      2.46 o 
   4   6   8       42.07       43.39      3.64 o 
   5   6   8       98.06       92.88      4.80 o 
   6   6   8      109.74      114.78      5.03 o 
   7   6   8        6.33        7.88      3.32 o 
  -9   7   8       13.18       11.45      3.83 o 
  -8   7   8       20.26       20.02      2.87 o 
  -7   7   8        1.52        4.66      2.63 o 
  -6   7   8      105.75      106.40      3.87 o 
  -5   7   8       84.12       74.94      3.54 o 
  -4   7   8       14.82       13.12      2.26 o 
  -3   7   8       19.36       23.75      2.97 o 
  -2   7   8        8.12       11.94      2.63 o 
  -1   7   8       10.76        9.50      2.60 o 
   0   7   8      135.26      128.69      5.60 o 
   1   7   8      130.16      133.61      3.78 o 
   2   7   8        1.69        1.30      3.23 o 
   3   7   8        8.34        8.99      4.31 o 
   4   7   8       63.62       69.07      4.96 o 
  -3   8   8       45.37       51.78      7.62 o 
  -2   8   8       28.06       20.43      3.21 o 
 -15   1   9        4.88        8.74      2.32 o 
 -14   1   9      168.42      162.38      3.08 o 
 -13   1   9        3.92        4.80      2.00 o 
 -12   1   9        1.86       -0.07      1.91 o 
 -11   1   9      405.95      395.97      4.88 o 
 -10   1   9      167.27      179.02      3.82 o 
  -9   1   9      588.54      561.79      8.89 o 
  -8   1   9        1.35        2.32      2.07 o 
  -7   1   9      209.15      208.50      2.87 o 
  -6   1   9        4.44        9.51      1.98 o 
  -5   1   9       97.38      100.48      2.36 o 
  -4   1   9      276.37      304.22      3.11 o 
  -3   1   9       68.38       71.78      2.41 o 
  -2   1   9      306.40      317.17      4.55 o 
  -1   1   9       18.48       22.25      2.37 o 
   0   1   9      866.03      905.10     14.55 o 
   1   1   9      143.67      134.18      3.03 o 
   2   1   9      245.17      256.98      5.72 o 
   3   1   9      674.58      640.91      5.69 o 
   4   1   9      135.35      130.29      4.74 o 
   5   1   9        1.20        2.98      1.90 o 
   6   1   9        0.19        0.62      2.60 o 
   7   1   9      216.04      205.49      5.52 o 
   8   1   9       73.86       65.13      4.47 o 
   9   1   9       56.01       57.72      3.93 o 
  10   1   9       54.16       47.56      3.83 o 
  11   1   9        8.20        7.66      4.64 o 
 -15   2   9        1.78        4.60      3.04 o 
 -14   2   9       82.07       83.28      3.05 o 
 -13   2   9      331.00      341.70      4.66 o 
 -12   2   9       43.86       50.28      2.44 o 
 -11   2   9       24.20       27.97      2.27 o 
 -10   2   9     1225.48     1260.47      8.54 o 
  -9   2   9       20.57       20.55      1.83 o 
  -8   2   9      204.21      202.69      3.74 o 
  -7   2   9       12.53        9.27      1.81 o 
  -6   2   9      641.67      635.25      8.63 o 
  -5   2   9       42.24       56.50      2.30 o 
  -4   2   9        5.12        4.36      1.89 o 
  -3   2   9       32.36       38.21      2.74 o 
  -2   2   9      128.27      123.82      5.20 o 
  -1   2   9      585.98      602.72      4.69 o 
   0   2   9       72.80       84.72      3.26 o 
   1   2   9      258.40      257.24      3.79 o 
   2   2   9       32.91       42.69      2.68 o 
   3   2   9      160.49      165.72      3.61 o 
   4   2   9      117.76      117.44      3.49 o 
   5   2   9      134.06      132.61      5.07 o 
   6   2   9        5.71        5.87      2.43 o 
   7   2   9       28.15       40.60      3.01 o 
   8   2   9      234.99      240.34      8.93 o 
   9   2   9       39.68       30.43      4.37 o 
  10   2   9       64.75       59.22      5.89 o 
 -14   3   9      243.02      267.27      6.81 o 
 -13   3   9      166.06      178.23      4.80 o 
 -12   3   9        3.57        4.11      1.92 o 
 -11   3   9       70.76       73.67      2.88 o 
 -10   3   9      124.60      125.02      2.43 o 
  -9   3   9       55.28       51.63      2.28 o 
  -8   3   9        9.93       15.12      1.88 o 
  -7   3   9      183.73      173.12      2.73 o 
  -6   3   9      272.17      273.06      3.16 o 
  -5   3   9        9.08        6.37      1.93 o 
  -4   3   9      189.15      208.76      3.04 o 
  -3   3   9       20.53       17.03      2.06 o 
  -2   3   9       22.30       22.02      2.14 o 
  -1   3   9      800.15      809.60     13.68 o 
   0   3   9     2111.16     2196.58     28.43 o 
   1   3   9      592.66      644.43      7.81 o 
   2   3   9      901.19      877.66      9.74 o 
   3   3   9       12.13        6.53      2.26 o 
   4   3   9       84.40       96.65      2.95 o 
   5   3   9      291.71      281.68      7.12 o 
   6   3   9      338.81      331.53     10.90 o 
   7   3   9      470.44      432.65     23.20 o 
   8   3   9       24.19       23.55      4.26 o 
   9   3   9       69.30       66.99      5.44 o 
  10   3   9       90.82       90.40      5.09 o 
 -14   4   9        1.36       10.26      6.48 o 
 -13   4   9       62.66       65.92      2.82 o 
 -12   4   9        8.17        8.86      2.45 o 
 -11   4   9       17.15       19.37      2.66 o 
 -10   4   9      321.46      333.23      3.74 o 
  -9   4   9      188.23      185.96      2.83 o 
  -8   4   9        2.88        5.94      2.00 o 
  -7   4   9        7.34        3.31      2.12 o 
  -6   4   9      144.16      124.81      2.89 o 
  -5   4   9      237.04      256.64      3.32 o 
  -4   4   9      376.89      363.60      6.51 o 
  -3   4   9      191.23      191.20      3.37 o 
  -2   4   9        9.12       12.67      2.51 o 
  -1   4   9      330.71      325.26      6.39 o 
   0   4   9        6.00       12.41      2.57 o 
   1   4   9       81.83       88.63      3.19 o 
   2   4   9        0.51        0.15      2.43 o 
   3   4   9      228.39      218.94      3.66 o 
   4   4   9       28.64       31.79      3.02 o 
   5   4   9      410.87      406.38     14.06 o 
   6   4   9      112.31      127.92      4.90 o 
   7   4   9       38.36       46.89      3.65 o 
   8   4   9       34.22       34.70      3.53 o 
   9   4   9        8.99        9.12      4.07 o 
 -12   5   9        0.70        0.47      2.75 o 
 -11   5   9       32.69       31.13      2.85 o 
 -10   5   9        7.83        5.83      2.19 o 
  -9   5   9       14.77       17.88      2.58 o 
  -8   5   9       79.74       83.92      3.15 o 
  -7   5   9      436.86      441.06      4.75 o 
  -6   5   9       77.25       80.82      3.14 o 
  -5   5   9       53.38       43.76      2.51 o 
  -4   5   9      273.11      261.00      7.03 o 
  -3   5   9      234.00      224.00      7.92 o 
  -2   5   9       21.00       22.29      2.14 o 
  -1   5   9      242.99      237.08      7.56 o 
   0   5   9      104.30       96.55      2.70 o 
   1   5   9        1.27        1.49      2.20 o 
   2   5   9      138.41      150.04      4.18 o 
   3   5   9      223.49      237.00      8.63 o 
   4   5   9       61.73       62.28      2.68 o 
   5   5   9       16.12       17.00      3.11 o 
   6   5   9      197.88      228.55      4.61 o 
   7   5   9       11.31       15.67      3.20 o 
 -10   6   9       69.42       73.57      3.86 o 
  -9   6   9       89.99       83.27      3.69 o 
  -8   6   9        4.62        7.79      3.51 o 
  -7   6   9       11.36       12.22      3.17 o 
  -6   6   9       94.56       73.12      3.61 o 
  -5   6   9      175.47      164.24      3.61 o 
  -4   6   9       53.70       62.47      2.97 o 
  -3   6   9       30.58       33.12      2.55 o 
  -2   6   9        1.64        4.87      2.14 o 
  -1   6   9       23.31       22.36      2.44 o 
   0   6   9        0.03        1.19      2.25 o 
   1   6   9       95.26       94.18      2.71 o 
   2   6   9       55.30       58.03      2.60 o 
   3   6   9       51.87       51.06      2.83 o 
   4   6   9       20.99       24.17      3.97 o 
   5   6   9        1.49        4.20      4.29 o 
  -7   7   9       78.38       74.56      3.36 o 
  -6   7   9       44.02       44.22      3.07 o 
  -5   7   9        6.50        8.48      2.62 o 
  -4   7   9       17.99       16.61      2.98 o 
  -3   7   9        3.07        2.21      2.33 o 
  -2   7   9       15.55       14.78      2.96 o 
  -1   7   9       97.33      102.96      4.00 o 
   0   7   9        6.09        9.25      2.76 o 
   1   7   9       36.84       30.84      3.03 o 
   2   7   9        2.97        0.63      2.65 o 
 -15   0  10      138.49      129.91      3.44 o 
 -14   0  10      216.16      225.43      8.86 o 
 -13   0  10       37.49       38.30      2.56 o 
 -12   0  10      386.68      388.17     19.28 o 
 -11   0  10     1269.22     1337.47      9.44 o 
 -10   0  10        3.71        7.39      5.99 o 
  -9   0  10       94.61       92.02      6.97 o 
  -8   0  10      211.96      181.74      4.91 o 
  -7   0  10      735.33      764.92     39.06 o 
  -6   0  10       20.09       20.98      4.30 o 
  -5   0  10       59.39       61.95      4.13 o 
  -4   0  10        0.61        0.39      3.76 o 
  -3   0  10      816.09      834.96      7.63 o 
  -2   0  10     2156.70     2059.26     12.12 o 
  -1   0  10       66.00       71.22      3.18 o 
   0   0  10      554.71      564.61     13.00 o 
   1   0  10       16.84       15.74      2.48 o 
   2   0  10      251.16      247.58      8.05 o 
   3   0  10      603.50      607.23      8.63 o 
   4   0  10      618.46      587.49      6.56 o 
   5   0  10       58.38       68.17      3.35 o 
   6   0  10      132.92      161.87      4.49 o 
   7   0  10       95.75       92.48      4.25 o 
   8   0  10        0.53        1.47      5.89 o 
   9   0  10      301.80      284.37      8.18 o 
  10   0  10      387.90      373.58      9.32 o 
 -15   1  10      280.14      303.35      6.93 o 
 -14   1  10       27.90       29.81      2.43 o 
 -13   1  10       25.30       27.96      2.36 o 
 -12   1  10        0.12        2.65      2.08 o 
 -11   1  10       80.55       80.74      2.61 o 
 -10   1  10      677.03      663.76      5.37 o 
  -9   1  10      114.76       99.16      2.60 o 
  -8   1  10      115.86      103.68      2.61 o 
  -7   1  10      198.69      194.34      2.72 o 
  -6   1  10       26.19       23.50      1.92 o 
  -5   1  10       64.35       70.21      2.47 o 
  -4   1  10      621.36      615.88      6.76 o 
  -3   1  10      174.15      184.85      3.46 o 
  -2   1  10      290.11      296.80      4.82 o 
  -1   1  10     1288.82     1302.33     31.42 o 
   0   1  10      423.88      449.86      6.49 o 
   1   1  10     1708.42     1689.47     23.13 o 
   2   1  10      342.84      329.51      3.94 o 
   3   1  10      136.33      138.80      3.40 o 
   4   1  10        2.03        0.11      2.43 o 
   5   1  10      191.41      172.89      3.12 o 
   6   1  10      707.38      634.03     11.05 o 
   7   1  10        3.90        4.80      2.44 o 
   8   1  10      357.65      353.89      6.14 o 
   9   1  10       69.40       66.54      7.90 o 
 -14   2  10        0.39        0.68      2.22 o 
 -13   2  10       40.58       41.54      2.59 o 
 -12   2  10        0.56        2.05      2.16 o 
 -11   2  10      435.77      452.47     10.32 o 
 -10   2  10      218.63      215.09      5.59 o 
  -9   2  10        4.01        5.61      1.78 o 
  -8   2  10       57.19       54.56      2.21 o 
  -7   2  10       37.98       32.26      2.10 o 
  -6   2  10      153.10      155.41      2.46 o 
  -5   2  10      602.02      624.92      5.07 o 
  -4   2  10       23.45       25.78      2.25 o 
  -3   2  10       38.69       44.19      2.39 o 
  -2   2  10      726.71      761.02      4.86 o 
  -1   2  10      112.82      116.80      2.83 o 
   0   2  10      133.55      132.21      5.02 o 
   1   2  10        9.70       10.87      2.51 o 
   2   2  10       50.60       48.80      2.67 o 
   3   2  10        6.69        5.98      2.38 o 
   4   2  10      376.24      364.75      6.79 o 
   5   2  10       18.42       24.72      2.31 o 
   6   2  10       87.84       81.50      2.82 o 
   7   2  10        9.90       11.36      2.59 o 
   8   2  10       12.84       17.67      3.46 o 
   9   2  10       32.12       34.40      3.98 o 
 -14   3  10       15.53       16.22      3.54 o 
 -13   3  10       32.70       34.08      2.61 o 
 -12   3  10       67.45       71.92      3.00 o 
 -11   3  10      276.11      266.86      7.82 o 
 -10   3  10       75.15       73.24      2.61 o 
  -9   3  10      154.31      151.43      2.53 o 
  -8   3  10      379.77      335.70      5.02 o 
  -7   3  10        3.43        4.08      2.05 o 
  -6   3  10      100.30      104.28      3.42 o 
  -5   3  10      228.36      216.07      4.25 o 
  -4   3  10       10.37       10.32      2.21 o 
  -3   3  10       36.66       37.61      2.09 o 
  -2   3  10      175.20      173.31      4.43 o 
  -1   3  10       32.26       31.08      2.92 o 
   0   3  10        6.06        5.41      2.55 o 
   1   3  10       28.29       24.45      2.42 o 
   2   3  10       21.44       25.69      2.42 o 
   3   3  10      139.98      126.52      4.35 o 
   4   3  10       46.32       45.28      3.08 o 
   5   3  10      227.47      238.85      3.69 o 
   6   3  10       51.24       49.98      2.77 o 
   7   3  10      160.12      158.86      4.03 o 
   8   3  10      137.57      130.22     10.70 o 
 -13   4  10       12.05       18.04      6.45 o 
 -12   4  10       21.45       19.17      2.67 o 
 -11   4  10       91.92      101.25      3.09 o 
 -10   4  10        2.14        1.79      2.46 o 
  -9   4  10       31.07       36.47      2.08 o 
  -8   4  10       50.49       48.26      2.49 o 
  -7   4  10       72.57       68.59      2.35 o 
  -6   4  10      103.54       86.52      2.96 o 
  -5   4  10       86.31       87.22      2.70 o 
  -4   4  10        9.35        8.30      2.31 o 
  -3   4  10       25.64       25.58      2.64 o 
  -2   4  10       12.78       13.26      2.60 o 
  -1   4  10        5.21        3.78      2.47 o 
   0   4  10       95.84       93.96      3.02 o 
   1   4  10       12.58       12.31      2.86 o 
   2   4  10      122.94      125.25      4.63 o 
   3   4  10      109.53      113.08      4.44 o 
   4   4  10        0.73        3.03      2.57 o 
   5   4  10       48.17       50.11      3.05 o 
   6   4  10        4.82        6.62      3.06 o 
   7   4  10      170.37      172.86      4.47 o 
 -11   5  10        3.88        7.22      2.56 o 
 -10   5  10       32.66       40.95      2.60 o 
  -9   5  10       49.35       52.45      3.17 o 
  -8   5  10       15.11       13.39      2.13 o 
  -7   5  10        7.84        9.57      2.68 o 
  -6   5  10        3.02        3.16      3.01 o 
  -5   5  10       11.19       14.89      2.74 o 
  -4   5  10        0.06       -1.24      2.22 o 
  -3   5  10        1.65        0.96      2.50 o 
  -2   5  10       18.64       19.21      3.12 o 
  -1   5  10       87.68       88.57      2.99 o 
   0   5  10      137.83      128.26      3.47 o 
   1   5  10       60.55       63.81      3.33 o 
   2   5  10       38.50       35.49      2.76 o 
   3   5  10        3.69        3.28      2.72 o 
   4   5  10       13.27       11.65      3.23 o 
   5   5  10        1.70        1.53      2.87 o 
   6   5  10       22.15       20.66      3.73 o 
  -9   6  10        0.89        2.84      2.82 o 
  -8   6  10        7.48        5.22      3.17 o 
  -7   6  10        2.58        4.79      3.09 o 
  -6   6  10      176.06      168.34      8.62 o 
  -5   6  10        0.48        1.71      3.09 o 
  -4   6  10        3.83        5.46      2.80 o 
  -3   6  10       18.00       17.63      2.78 o 
  -2   6  10       43.75       48.03      2.39 o 
  -1   6  10       14.75       17.04      2.65 o 
   0   6  10        0.84        3.14      2.65 o 
   1   6  10       15.27       15.73      2.83 o 
   2   6  10       11.29       12.93      2.67 o 
   3   6  10        0.15        0.91      2.52 o 
  -3   7  10        3.04       -0.08      4.63 o 
 -14   1  11        0.54        2.04      2.03 o 
 -13   1  11       15.36       16.08      2.32 o 
 -12   1  11      184.69      191.75      3.18 o 
 -11   1  11        4.88        4.07      2.05 o 
 -10   1  11      251.90      236.27      6.17 o 
  -9   1  11       49.62       54.55      2.36 o 
  -8   1  11      310.65      285.14      6.48 o 
  -7   1  11        0.79        1.35      2.22 o 
  -6   1  11      103.67      121.72      5.46 o 
  -5   1  11      272.00      281.84      4.19 o 
  -4   1  11        1.63        2.40      1.82 o 
  -3   1  11        2.27        2.55      2.13 o 
  -2   1  11      385.71      385.12      9.10 o 
  -1   1  11      537.39      555.58     11.26 o 
   0   1  11      993.04      977.27     16.59 o 
   1   1  11       82.52       88.73      2.58 o 
   2   1  11      164.70      145.08      3.35 o 
   3   1  11        1.50        2.92      1.97 o 
   4   1  11       21.43       15.45      2.41 o 
   5   1  11       53.29       47.99      2.86 o 
   6   1  11        3.43        5.55      2.66 o 
   7   1  11       13.59       12.12      2.68 o 
   8   1  11       24.05       24.80      4.52 o 
 -13   2  11       61.79       57.01      2.44 o 
 -12   2  11      251.85      263.81      3.69 o 
 -11   2  11       13.33       10.73      2.21 o 
 -10   2  11       33.31       38.42      2.26 o 
  -9   2  11      147.79      138.96      3.02 o 
  -8   2  11      119.27      116.66      2.41 o 
  -7   2  11      209.14      180.79      2.83 o 
  -6   2  11       31.65       31.41      2.11 o 
  -5   2  11       19.99       20.32      2.15 o 
  -4   2  11       28.14       35.36      2.35 o 
  -3   2  11      685.29      686.36     19.52 o 
  -2   2  11        1.53        2.85      2.07 o 
  -1   2  11        1.58        2.25      2.21 o 
   0   2  11        0.02       -0.84      2.19 o 
   1   2  11      206.08      210.15      4.51 o 
   2   2  11      460.13      456.73      5.49 o 
   3   2  11      333.58      311.25      5.67 o 
   4   2  11       71.52       75.07      3.20 o 
   5   2  11       29.18       39.70      3.48 o 
   6   2  11       34.63       32.70      2.85 o 
   7   2  11      125.25      136.04      5.59 o 
 -12   3  11       10.16       15.24      2.34 o 
 -11   3  11      562.14      581.65     11.02 o 
 -10   3  11        0.58        2.80      1.97 o 
  -9   3  11        5.56        5.66      1.94 o 
  -8   3  11        6.26        3.90      1.85 o 
  -7   3  11        1.46       -0.13      2.23 o 
  -6   3  11       40.02       45.59      2.62 o 
  -5   3  11      519.99      485.74     12.87 o 
  -4   3  11      119.80      125.36      3.15 o 
  -3   3  11        9.73        9.11      2.25 o 
  -2   3  11      105.44      112.94      2.67 o 
  -1   3  11      206.39      201.98      4.71 o 
   0   3  11      635.12      655.95     16.28 o 
   1   3  11      175.33      173.23      3.41 o 
   2   3  11       66.82       72.43      3.04 o 
   3   3  11       48.26       49.25      2.59 o 
   4   3  11        0.14        2.18      2.80 o 
   5   3  11      145.25      127.73      3.46 o 
   6   3  11       59.94       57.90      2.81 o 
   7   3  11       29.03       30.45      3.37 o 
 -11   4  11       67.51       57.96      2.60 o 
 -10   4  11       33.76       39.33      2.64 o 
  -9   4  11       25.70       25.07      1.98 o 
  -8   4  11       34.45       42.24      2.31 o 
  -7   4  11      235.70      231.91      6.24 o 
  -6   4  11       48.94       46.87      2.75 o 
  -5   4  11       99.32       93.44      2.92 o 
  -4   4  11        0.10        1.49      2.60 o 
  -3   4  11      274.69      295.45      3.88 o 
  -2   4  11        0.22        1.07      2.54 o 
  -1   4  11        2.97        5.64      2.57 o 
   0   4  11       63.88       62.73      3.22 o 
   1   4  11       85.61       91.67      3.35 o 
   2   4  11       26.63       28.47      2.50 o 
   3   4  11      181.71      183.13      3.95 o 
   4   4  11       12.46       14.24      3.08 o 
   5   4  11        7.39        6.90      2.91 o 
   6   4  11       21.60       24.24      2.93 o 
 -10   5  11        0.33       -1.01      6.68 o 
  -9   5  11       68.39       70.76      2.67 o 
  -8   5  11        0.31        1.23      2.11 o 
  -7   5  11       67.31       56.51      2.59 o 
  -6   5  11      265.44      253.66      3.84 o 
  -5   5  11       17.64       21.34      2.45 o 
  -4   5  11       26.80       20.75      2.70 o 
  -3   5  11      195.36      201.11      4.92 o 
  -2   5  11       56.35       55.19      3.19 o 
  -1   5  11       63.46       76.42      3.42 o 
   0   5  11      350.60      360.00      5.37 o 
   1   5  11       53.55       51.30      3.58 o 
   2   5  11       31.03       30.96      2.73 o 
   3   5  11       41.63       40.83      2.91 o 
   4   5  11       21.52       23.62      2.71 o 
  -6   6  11       87.60       82.95      3.62 o 
  -5   6  11        1.88        7.54      2.87 o 
  -4   6  11       24.23       32.70      3.39 o 
  -3   6  11        5.40        1.51      2.90 o 
  -2   6  11       67.00       61.29      2.95 o 
  -1   6  11       28.45       29.07      2.94 o 
   0   6  11       24.30       24.17      3.03 o 
   1   6  11        0.02        2.31      5.83 o 
 -13   0  12      159.92      166.29      8.22 o 
 -12   0  12        3.38        1.44      2.89 o 
 -11   0  12      134.75      138.73      3.60 o 
 -10   0  12      163.51      169.74      4.70 o 
  -9   0  12       41.40       44.36      2.96 o 
  -8   0  12      302.05      274.65      5.70 o 
  -7   0  12      295.96      318.28      8.01 o 
  -6   0  12       39.64       43.78      2.99 o 
  -5   0  12      173.17      183.91      5.90 o 
  -4   0  12      400.35      419.74     22.01 o 
  -3   0  12       89.76       85.13      3.89 o 
  -2   0  12      404.76      429.11     13.95 o 
  -1   0  12      141.31      139.09      3.87 o 
   0   0  12      392.69      414.06     13.68 o 
   1   0  12      357.13      354.42     13.44 o 
   2   0  12      654.73      635.34     29.95 o 
   3   0  12      255.60      251.20      5.81 o 
   4   0  12       18.88       14.52      3.15 o 
   5   0  12        0.14        2.72      3.28 o 
   6   0  12      704.72      700.72     19.13 o 
 -12   1  12       51.09       50.98      2.71 o 
 -11   1  12        4.13        4.46      2.16 o 
 -10   1  12        7.54        8.30      2.38 o 
  -9   1  12      188.35      159.40      2.94 o 
  -8   1  12      118.00      107.11      2.75 o 
  -7   1  12      294.64      302.95      7.06 o 
  -6   1  12      583.63      567.19     12.80 o 
  -5   1  12       12.70       16.67      2.18 o 
  -4   1  12       41.74       45.17      2.34 o 
  -3   1  12       89.26       97.90      4.30 o 
  -2   1  12      607.17      620.79     13.46 o 
  -1   1  12     1053.24     1100.66     21.03 o 
   0   1  12        0.68        0.12      2.08 o 
   1   1  12       16.67       15.15      2.39 o 
   2   1  12        3.92        6.14      2.24 o 
   3   1  12       17.33       15.85      2.57 o 
   4   1  12       30.86       28.50      2.31 o 
   5   1  12      327.12      306.87      8.97 o 
   6   1  12        0.02       -1.81      2.73 o 
 -12   2  12        0.97        1.86      2.76 o 
 -11   2  12       46.50       49.84      2.48 o 
 -10   2  12        5.07        7.71      2.34 o 
  -9   2  12      120.42      123.10      2.73 o 
  -8   2  12       49.08       53.58      2.82 o 
  -7   2  12        6.48       11.31      2.49 o 
  -6   2  12       22.92       18.48      2.37 o 
  -5   2  12        4.56        6.64      1.90 o 
  -4   2  12        8.72        8.88      2.13 o 
  -3   2  12      207.50      201.38      3.07 o 
  -2   2  12       66.40       70.14      2.36 o 
  -1   2  12       78.35       73.63      2.57 o 
   0   2  12      279.00      272.80      4.37 o 
   1   2  12        0.17        1.56      2.20 o 
   2   2  12       33.39       35.56      2.81 o 
   3   2  12       54.47       52.65      2.95 o 
   4   2  12       10.62       11.99      2.77 o 
   5   2  12       28.76       31.79      2.97 o 
   6   2  12       53.22       56.79      3.23 o 
 -11   3  12       21.98       15.62      2.35 o 
 -10   3  12       88.18       79.32      2.75 o 
  -9   3  12        2.86        6.36      2.54 o 
  -8   3  12        2.12        1.03      2.10 o 
  -7   3  12       23.81       23.95      2.36 o 
  -6   3  12        3.58        6.24      2.20 o 
  -5   3  12       14.52       19.15      2.73 o 
  -4   3  12       40.73       41.71      2.38 o 
  -3   3  12        5.50        7.82      2.06 o 
  -2   3  12       19.00       17.15      2.49 o 
  -1   3  12       93.44       94.41      3.47 o 
   0   3  12      303.75      296.88      6.74 o 
   1   3  12       51.49       51.39      3.03 o 
   2   3  12       22.83       21.16      2.74 o 
   3   3  12       63.08       61.50      2.79 o 
   4   3  12       17.66       20.98      2.56 o 
   5   3  12      234.39      235.65      5.65 o 
 -10   4  12       22.03       24.44      3.36 o 
  -9   4  12        4.66        7.18      2.48 o 
  -8   4  12       61.15       48.99      2.40 o 
  -7   4  12        5.14        6.50      2.40 o 
  -6   4  12        1.99        5.38      2.11 o 
  -5   4  12      101.04      107.98      2.95 o 
  -4   4  12      143.43      147.04      3.39 o 
  -3   4  12      108.95      105.39      3.89 o 
  -2   4  12        0.09        3.14      2.95 o 
  -1   4  12        0.12        0.30      3.08 o 
   0   4  12        3.27        3.60      2.44 o 
   1   4  12       54.65       52.35      3.09 o 
   2   4  12       22.14       23.64      2.94 o 
   3   4  12        7.45        7.31      3.29 o 
  -7   5  12       25.79       31.88      3.34 o 
  -6   5  12       65.82       63.88      3.33 o 
  -5   5  12        0.08        5.09      2.72 o 
  -4   5  12        1.56        3.64      2.76 o 
  -3   5  12       16.99       19.65      3.21 o 
  -2   5  12       44.51       49.84      3.39 o 
  -1   5  12       94.33      101.77      3.51 o 
   0   5  12        1.65        2.72      2.53 o 
   1   5  12       36.04       36.02      3.95 o 
 -11   1  13        0.98        2.39      2.11 o 
 -10   1  13       10.67       13.64      1.98 o 
  -9   1  13       72.77       71.95      3.45 o 
  -8   1  13        3.01        1.76      1.99 o 
  -7   1  13       84.57       79.67      2.47 o 
  -6   1  13        0.87        3.93      2.15 o 
  -5   1  13       96.48       88.96      2.73 o 
  -4   1  13        0.24        3.23      2.05 o 
  -3   1  13      115.78      109.19      4.03 o 
  -2   1  13        0.90       -0.99      1.96 o 
  -1   1  13       51.47       45.64      2.75 o 
   0   1  13       22.87       25.45      2.45 o 
   1   1  13        3.75        3.62      2.25 o 
   2   1  13       19.68       17.41      2.46 o 
   3   1  13        0.34        2.80      2.36 o 
   4   1  13       10.56       13.23      2.37 o 
 -10   2  13        4.66        4.26      2.31 o 
  -9   2  13       56.45       50.10      2.63 o 
  -8   2  13       79.60       77.69      2.40 o 
  -7   2  13        6.73       10.10      2.36 o 
  -6   2  13       51.87       49.18      2.57 o 
  -5   2  13      125.34      145.07      2.70 o 
  -4   2  13        2.37        4.03      2.23 o 
  -3   2  13      169.73      187.76      3.79 o 
  -2   2  13       53.59       51.42      2.76 o 
  -1   2  13      110.93      109.33      2.59 o 
   0   2  13       27.57       25.30      3.12 o 
   1   2  13      187.35      177.95      3.38 o 
   2   2  13       26.93       23.03      2.80 o 
   3   2  13       69.73       65.29      3.10 o 
  -9   3  13       72.62       69.29      2.86 o 
  -8   3  13      158.13      139.35      2.78 o 
  -7   3  13      259.34      270.74      3.58 o 
  -6   3  13       25.23       25.05      2.21 o 
  -5   3  13       60.08       51.71      2.66 o 
  -4   3  13       60.79       62.26      2.95 o 
  -3   3  13      347.20      362.63      6.08 o 
  -2   3  13      665.63      693.63     10.34 o 
  -1   3  13        8.53       12.76      2.79 o 
   0   3  13      253.66      241.99      3.75 o 
   1   3  13        0.12        2.25      2.85 o 
   2   3  13        1.23        3.54      3.11 o 
  -7   4  13        8.90        8.72      3.14 o 
  -6   4  13        0.09        3.38      2.32 o 
  -5   4  13       83.69       85.84      2.74 o 
  -4   4  13       12.61        7.97      2.77 o 
  -3   4  13       46.84       41.95      3.05 o 
  -2   4  13        1.70        3.28      2.59 o 
  -1   4  13      269.57      268.23      5.70 o 
   0   4  13       11.49       16.01      3.16 o 
  -9   0  14        4.94        5.08      3.91 o 
  -8   0  14       99.19      102.13      3.88 o 
  -7   0  14       54.41       53.20      2.81 o 
  -6   0  14       46.61       57.84      4.93 o 
  -5   0  14       27.09       24.80      3.12 o 
  -4   0  14       56.82       66.73      7.15 o 
  -3   0  14        6.82        7.34      2.95 o 
  -2   0  14       36.83       43.22      3.62 o 
  -1   0  14       48.24       41.59      4.84 o 
   0   0  14       17.15       17.85      3.49 o 
   1   0  14        5.75        6.71      3.26 o 
  -8   1  14      112.29      117.61      4.31 o 
  -7   1  14       42.92       40.68      2.54 o 
  -6   1  14      154.66      136.50      2.77 o 
  -5   1  14        0.56        1.19      2.33 o 
  -4   1  14      184.31      182.74      7.12 o 
  -3   1  14      170.44      185.05      6.12 o 
  -2   1  14        3.70        2.61      2.15 o 
  -1   1  14       77.72       77.78      2.55 o 
   0   1  14        3.50        2.63      2.19 o 
   1   1  14       65.72       72.19      3.25 o 
  -7   2  14        6.90        7.28      2.84 o 
  -6   2  14      100.50       99.76      3.20 o 
  -5   2  14       18.24       23.43      2.54 o 
  -4   2  14        1.64        2.17      2.77 o 
  -3   2  14       89.91       87.56      3.17 o 
  -2   2  14       11.79       14.36      2.60 o 
  -1   2  14        1.78        0.85      2.32 o 
   0   2  14       49.84       43.94      2.92 o 
  -4   3  14        1.24        4.75      6.22 o 
                                                 
